# Supplementary material for: A General Framework of Persistence Strategies for Biological Systems Helps Explain Domains of Life
Source: Front Genet. 2013 Feb 25;4:16. doi: 10.3389/fgene.2013.00016 (PMC3580334; doi:10.3389/fgene.2013.00016)
Supplement: Supplementary Datasheet S3 — Worksheet 1: a spreadsheet with the names of fully sequenced organisms, for which we obtained the data on FSF content, cell volume, and lifestyle. Abbreviations: A, Archaea; B, Bacteria; E, Eukarya; F, Fungi; meta, Metazoa; proto, Protista; pla, Plantae. Each organism has a citation to the source of data on lifestyle and the source of data on cell volume, in separate columns. When a single source provided information on both, then only a single reference column contains the citation. Multiple sources of cell volume were given when data for mean, minimum and maximum volume could not be found in a single publication. All Metazoa are commonly known free-living species, and so lifestyle citations are not provided. NCBI refers to the NCBI genome project pages; JGI refers to the JGI finished genome pages. Worksheet 2: a spreadsheet with the names of fully sequenced Akarya, for which we obtained the data on nutritional preferences, motility, sporulation, pressure, pH, temperature, salinity and growth rate. Abbreviations: A, Archaea; B, bacteria. The data were obtained from the GOLD genomes online database, NCBI genome projects, and JGI genome projects. When data could not be obtained from those databases, books and published articles were used, as well as other databases. Citations are provided. [file 36588_Caetano-Anolles_DataSheet3.XLSX]

## Sheet: 1. CellVolume_FSF_Lifestyle
species	median volume, microns cubed	minimal volume, microns cubed	maximal volume, microns cubed	number of distinct FSF encoded in the genome	lifestyle	Super kingdom	kingdom	Comments	Sources for lifestyle data	Sources for cell sizes data
Aeropyrum pernix	0.381704	0.268083	0.523599	409	FL	A	A			Sako, Y., Nomura, N., Uchida, A., Ishida, Y., Morii, H., Koga, Y., et al. (1996). Aeropyrum pernix gen. nov., sp. nov., a Novel Aerobic Hyperthermophilic Archaeon Growing at Temperatures up to 100°C. International Journal of Systematic Bacteriology,46(4), 1070-1077.
Archaeoglobus fulgidus	0.179594	0.03351	0.523599	484	FL	A	A			GOLD the genomes online database; NCBI; Klenk, H., Clayton, R.A., Tomb, J., White, O., Nelson, K.E., Ketchum, K.A., et al. (1997). The complete genome sequence of the hyperthermophilic, sulphate-reducing archaeon Archaeoglobus fulgidus. ature, 390(6658), 364-370. ; Stetter, K.O.(1988).Archaeoglobus Fulgidus gen. nov., sp. nov. a New Taxon of Extremely Thermophilic Archaebacteria. Systematic and A…
Caldivirga maquilingensis	8.4823	8.4823	8.4823	428	FL	A	A			Itoh, T., Suzuki, K., Sanchez, P., & Nakase, T. (1999). Caldivirga maquilingensis gen. nov., sp. nov., a new genus of rod-shaped crenarchaeote isolated from a hot spring in the Philippines. International Journal of Systematic Bacteriology, 49(3), 1157-1163.
Candidatus Methanoregula boonei	0.490874	0.490874	0.490874	499	FL	A	A			Brauer, S.L., Cadillo-Quiroz, H., Yashiro, E., Yavitt, J.B., & Zinder, S.H. (2006). Isolation of a novel acidiphilic methanogen from an acidic peat bog. Nature, 442(7099), 192-194.
Haloarcula marismortui	7.36311	3.14159	14.1372	521	FL	A	A			Oren, A., Ginzburg, M., Ginzburg, B.Z., Hochstein, L.I., & Volcani, B.E.(1990). Haloarcula marismortui (Volcani) sp. nov., nom. rev., an extremely halophilic bacterium from the Dead Sea. International Journal of Systematic Bacteriology,40(2), 209-210.
Halobacterium salinarum	3.53429	0.070686	16.9646	460	FL	A	A			Boone, D.R., Catenholz, R.W., Bergey, D.H., Garrity, G.M., Staley, J.T. (2001). Bergey’s manual of systematic bacteriology. East Lansing, MI:Springer.
Haloquadratum walsbyi	69.3	0.4	400	485	FL	A	A		Burns, D. G., P. H. Janssen, T. Itoh, M. Kamekura, Z., Li, G. Jensen, F. E. Rodriguez-Valera, H. Bolhuis and M. L. Dyall-Smith. (2007) Haloquadratum walsbyi gen. nov., sp. nov., the square haloarchaeon of Walsby, isolated from saltern crystallizers in Australia and Spain. IJSEM 57: 387-392.	Bolhuis, H., Poele, E.M., & Rodriguez-Valera, F.(2004). Isolation and cultivation of Walsby's square archaeon. Environmental Microbiology, 6(12), 1287-1291.
Hyperthermus butylicus	1.76715	1.76715	1.76715	386	FL	A	A			Zillig, W., Holz, I., Janekovic, D., Klenk, H., Imsel, E., Trent, J., et al. (1990). Hyperthermus butylicus, a Hyperthermophilic Sulfur-Reducing Archaebacterium That Ferments Peptides. Journal of Bacteriology, 172(7), 3959-3965.
Ignicoccus hospitalis	22.4493	0.523599	113.097	379	FL	A	A			Paper, W., Jahn, U., Hohn, M.J., Kronner, M., Nather, D.J., Burghardt, T.,et al.(2007). Ignicoccus hospitalis sp. nov., the host of ‘Nanoarchaeum equitans’. International Journal of Systematic and Evolutionary Microbiology, 57, 803-808.; Huber, H., Hohn, M.J., Rachel, R., Fuchs, T., Wimmer, V.C., & Stetter, K.O.(2002). A new phylum of Archaea represented by a nanosized hyperthermophilic symbiont.…
Metallosphaera sedula	0.220893	0.220893	0.220893	452	FL	A	A			Huber G, Spinnler C, Gambacorta A, Stetter KO (1989) Metallosphaera sedula gen. and sp. nov. Represents a New Genus of Aerobic, Metal-Mobilizing, Thermoacidophilic Archaebacteria. Systematic and Applied Microbiology 12:38-47
Methanobrevibacter smithii	0.552233	0.552233	0.552233	425	FL	A	A			Balch, W.E., Fox, G.E., Magrum, L.J., Woese, C.R., & Wolfe, R.S. (1979). Methanogens: Reevaluation of a Unique Biological Group. Microbiological Reviews, 43(2), 260-296.
Methanocaldococcus jannaschii	1.76715	1.76715	1.76715	426	FL	A	A			Jones, W.J., Leigh, J.A., Mayer, F., Woese, C.R., & Wolfe, R.S. (1983). Methanococcus jannaschii sp. nov., an extremely thermophilic methanogen from a submarine hydrothermal vent. Archives of Microbiology, 136(4), 254-261.
Methanococcoides burtonii	1.15035	0.268083	3.05363	479	FL	A	A		NCBI	Franzmann, P.D., Springer, N., Ludwig, W., Conway de Macario, E., & Rohde, M. (1992). A Methanogenic Archaeon from Ace Lake, Antarctica: Methanococcoides Burtonii sp. nov. Systematic and Applied Microbiology, 15, 573-581.
Methanococcus aeolicus	2.80616	1.76715	4.18879	416	FL	A	A			Kendall, M.M., Liu, Y., Sieprawska-Lupa, M., Stetter, K.O., Whitman, W.B. & Boone, D.R. (2006). Methanococcus aeolicus sp. nov., a mesophilic, methanogenic archaeon from shallow and deep marine sediments. International Journal of Systematic and Evolutionary Microbiology, 56(7), 1525-1529.
Methanococcus maripaludis	0.69691	0.381704	1.15035	442	FL	A	A			JGI
Methanococcus vannielii	5.96412	0.06545	33.5103	442	FL	A	A			Stadtman TC, Barker HA (1951) Studies on the methane fermentationX. A New Formate-Decomposing Bacterium, Methanococcus vannielii. J Bacteriol. 62(3): 269–280.
Methanocorpusculum labreanum	0.904779	0.03351	4.18879	444	FL	A	A			Zhao, Y., Boone, D.R., Mah, R.A., Boone, J.E., & Xun, L. (1989). Isolation and Characterization of Methanocorpusculum labreanurn sp. nov. from the LaBrea Tar Pits. International Journal of Systematic Bacteriology, 39(1), 10-13.
Methanoculleus marisnigri	1.76715	0.523599	4.18879	510	FL	A	A		Maestrojuan GM, Boone DR, Xun LY, Mah RA, Zhang LF (1990). "Transfer of Methanogenium bourgense, Methanogenium marisnigri, Methanogenium olentangyi, and Methanogenium thermophilicum to the genus Methanoculleus gen. nov, emendation of Methanoculleus marisnigri and Methanogenium, and description of new strains of Methanoculleus bourgense and Methanoculleus marisnigr". Int. J. Syst. Bacteriol. 40: 1…
Methanopyrus kandleri	1.5708	0.392699	2.74889	401	FL	A	A		Ferry JG (1993) Methanogenesis: ecology, physiology, biochemistry & genetics. Chaplan and Hall, London, UK.	Ferry, J.G. (1993). Methanogenesis: Ecology, Physiology, Biochemistry & Genetics.New York: Springer.
Methanosarcina acetivorans	3.59136	3.05363	4.18879	545	FL	A	A			Sowers, K.R., Baron, S.F., & Ferry, J.G. (1984). Methanosarcina acetivorans sp. nov., an Acetotrophic Methane-Producing Bacterium Isolated from Marine Sediments. Applied and Environmental Microbiology, 47(5), 971-978.
Methanosarcina barkeri	1.76715	0.523599	4.18879	531	FL	A	A			Maeder, D.L., Anderson, I., Brettin, T.S., Bruce, D.C., Gilna, P., Han, C.S., et al.(2006). The Methanosarcina barkeri Genome: Comparative Analysis with Methanosarcina acetivorans and Methanosarcina mazei Reveals Extensive Rearrangement within Methanosarcinal Genomes. The Journal of Bacteriology, 188(22), 7922-7931.
Methanosarcina mazei	4.18879	0.523599	14.1372	530	FL	A	A		Liu Y, Boone DR, Sleat R, Mah RA. (1985) Methanosarcina mazei LYC, a New Methanogenic Isolate Which Produces a Disaggregating Enzyme. Appl Environ Microbiol. 49(3):608-13.	NCBI; Liu, Y., Boone, D.R., Sleat, R., & Mah, R.A. (1985). Methanosarcina mazei LYC, a New Methanogenic Isolate Which Produces a Disaggregating Enzyme. Applied and Environmental Microbiology, 49(3),608-613.
Methanosphaera stadtmanae	0.523599	0.523599	0.523599	406	FL	A	A			Miller, T.L.,& Wolin, M.J. (1985). Methanosphaera stadtmaniae gen. nov., sp. nov.: a species that forms methane by reducing methanol with hydrogen. Archives of Microbiology,141(2),116-122.
Methanospirillum hungatei	1.45299	1.45299	1.45299	491	FL	A	A		Imachi H, Sakai S, Ohashi A, Harada H, Hanada S, Kamagata Y, Sekiguchi Y. (2007) Pelotomaculum propionicicum sp. nov., an anaerobic, mesophilic, obligately syntrophic, propionate-oxidizing bacterium. Int J Syst Evol Microbiol. 57(Pt 7):1487-92.	Ferry, J.G., Smith, P.H., & Wolfe, R.S.(1974). Methanospirillum, a New Genus of Methanogenic Bacteria, and Characterization of Methanospirillum hungatii sp.nov. International Journal of Systematic Bacteriology, 24(4), 465-469.
Methanothermobacter thermautotrophicus	0.886027	0.288634	1.9792	452	FL	A	A		NCBI	Zeikus, J.G., & Wolfe, R.S. (1972). Methanobacterium thermoautotrophicus sp. n., an Anaerobic, Autotrophic, Extreme Thermophile. The Journal of Bacteriology, 109(2), 707-715.
Methanothrix thermophila	3.46361	1.00531	7.96394		FL	A	A			Ferry, J.G. (1993). Methanogenesis: Ecology, Physiology, Biochemistry & Genetics.New York: Springer.
Nanoarchaeum equitans	0.06545	0.03351	0.113097	198	OP	A	A			Huber, H., Hohn, M.J., Rachel, R., Fuchs, T., Wimmer, V.C., & Stetter, K.O. (2002). A new phylum of Archaea represented by a nanosized hyperthermophilic symbiont. Nature, 417(6884), 63-67.
Natronomonas pharaonis	1.25664	1.00531	1.50796	500	FL	A	A		Konstantinidis K, Tebbe A, Klein C, Scheffer B, Aivaliotis M, Bisle B, Falb M, Pfeiffer F, Siedler F, Oesterhelt D (2007) Genome-Wide Proteomics of Natronomonas pharaonis. J. Proteome Res., 6 (1):pp 185–193; Robinson JL, Pyzyna B, Atrasz RG, Henderson CA, Morrill KL, Burd AM, DeSoucy E, Fogleman RE III, Naylor JB, Steele SM, Elliott DR, Leyva KJ, Shand RF (2005) Growth Kinetics of Extremely Halop…	Soliman, G.S.H., & TRÜPER, H.G.(1933). Halobacterium pharaonis sp. nov., a new, extremely haloalkaliphilic archaebacterium with low magnesium requirement. International Journal of Bacteriology, 33, 438-440.
Nitrosopumilus maritimus	0.020905	0.011349	0.034212	429	FL	A	A			Könneke, M., Bernhard, A.E., Torre, J.R., Walker, C.B., Waterbury, J.B., & Stahl, D.A. (2005). Isolation of an autotrophic ammonia-oxidizing marine archaeon. Nature, 437, 543-546.
Picrophilus torridus	1.02265	0.523599	1.76715	434	FL	A	A			Schleper, C., Puehler, G., Holz, I., Gambacorta, A., Janekovic, D.& Santarius, U. (1995). Picrophilus gen. nov., fam. nov.: a novel aerobic, heterotrophic, thermoacidophilic genus and family comprising archaea capable of growth around pH 0. Journal of Bacteriology,177(24), 7050-7059.
Pyrobaculum aerophilum	1.55509	0.84823	2.26195	430	FL	A	A			Völkl,P., Huber, R., Drobner, E., Rachel, R., Burggraf, S., & Trincone, A.(1993). Pyrobaculum aerophilum sp. nov., a novel nitrate-reducing hyperthermophilic archaeum. Applied and Environmental Microbiology, 59(9), 2918-2926.
Pyrobaculum arsenaticum	NA	NA	NA	427	FL	A	A		NCBI
Pyrobaculum calidifontis	2.54027	0.294524	7.85398	428	FL	A	A			Amo, T., Paje, M.L.F., Inagaki, A., Ezaki, S., Atomi, H., & Imanaka, T. (2002). Pyrobaculum calidifontis sp. nov., a novel hyperthermophilic archaeon that grows in atmospheric air. Archaea, 1(2), 113-121.
Pyrobaculum islandicum	0.437153	0.280348	0.593957	400	FL	A	A			JGI; Huber, R., Kristjansson, J.K., & Stetter, K.O. (2004). Pyrobaculum gen. nov., a new genus of neutrophilic, rod-shaped archaebacteria from continental solfataras growing optimally at 100°C. Archives of Microbiology, 149(2), 95-101.
Pyrococcus abyssi	1.43676	0.268083	4.18879	441	FL	A	A			Pledger RJ, Baross JA (1989) Characterization of an Extremely Thermophilic Archaebacterium Isolated From a Black Smoker Polychaete (Paralvinella Sp) at the Juan De Fuca Ridge. Systematic and Applied Microbiology 12(3):249-256
Pyrococcus furiosus	2.35207	0.268083	8.18123	453	FL	A	A			Fiala, G., & Stetter, K.O. (1986). Pyrococcus furiosus sp. nov. represents a novel genus of marine heterotrophic archaebacteria growing optimally at 100°C. Archives of Microbiology, 145(1), 56-61.
Pyrococcus horikoshii	1.43676	0.268083	4.18879	428	FL	A	A			Gonzalez, J.M., Masuchi, Y., Robb, F.T., Ammerman, J.W., Maeder, D.L., & Yanagibayashi, M. (1998). Pyrococcus horikoshii sp. nov., a hyperthermophilic archaeon isolated from a hydrothermal vent at the Okinawa Trough. Extremophiles, 2(2), 123-130.
Staphylothermus marinus	243.727	0.06545	1767.15	374	FL	A	A			JGI
Sulfolobus acidocaldarius	0.381704	0.268083	0.523599	454	FL	A	A			NCBI
Sulfolobus solfataricus	1.43676	0.268083	4.18879	461	FL	A	A			NCBI
Sulfolobus tokodaii	0.143793	0.06545	0.268083	451	FL	A	A			Suzuki, T., Iwasaki, T., Uzawa, T., Hara, K., Nemoto, N., & Kon, T.(2002). Sulfolobus tokodaii sp. nov. (f. Sulfolobus sp. strain 7), a new member of the genus Sulfolobus isolated from Beppu Hot Springs, Japan. Extremophiles, 6(1), 39-44.
Thermococcus kodakarensis	1.76715	0.523599	4.18879	453	FL	A	A			Morikawa M, Izawa Y, Rashid N, Hoaki T, Imanaka T (1994) Purification and characterization of a thermostable thiol protease from a newly isolated hyperthermophilic Pyrococcus sp. Appl Environ Microbiol. 60(12):4559-66.
Thermofilum pendens	2.68119	0.022698	9.62113	392	P	A	A			JGI
Thermoplasma acidophilum	8.68199	0.000524	65.4498	426	FL	A	A			Segerer, A., Langworthy,T.A., & Stetter,K.O. (1988). Thermoplasma acidophilum and Thermoplasma volcanium sp-nov from Solfatara Fields. Systematic and Applied Microbiology, 10(2), 161-171.
Thermoplasma volcanium	8.68199	0.000524	65.4498	426	FL	A	A			Segerer, A., Langworthy,T.A., & Stetter,K.O. (1988). Thermoplasma acidophilum and Thermoplasma volcanium sp-nov from Solfatara Fields. Systematic and Applied Microbiology, 10(2), 161-171.
uncultured methanogenic archaeon RC-I	NA	NA	NA	496	FL	A	A		KEGG genome
Acidobacterium sp.	0.403891	0.077754	1.15611	637	FL	B	B			Kishimoto N, Kosako Y, Tano T (1991) Acidobacterium capsulatum gen. nov., sp. nov.: an acidophilic chemoorganotrophic bacterium containing menaquinone from acidic mineral environment. Current Microbiology 22:1-7; Barns SM, Takala SL, Kuske CR (1999) Wide distribution and diversity of members of the bacterial kingdom Acidobacterium in the environment. Applied and Environmental Microbiology 65(4):1…
Acidothermus cellulolyticus	NA	NA	NA	558	FL	B	B		NCBI
Acidovorax avenae citrulli	NA	NA	NA	673	P	B	B		Crop Protection Compendium http://www.cabi.org/cpc/	Burdman S, Kots N, Kritzman G, Kopelowitz J (2005) Molecular, physiological and host-range characterization of Acidovorax avenae subsp. Citrulli isolates from watermelon and melon in Israel. Plant disease 89(12):1339-1347
Acidovorax sp	NA	NA	NA	648	FL	B	B		NCBI	Davidson SK, Stahl DA (2006) Transmission of nephridial bacteria of the earthworm Eisenia fetida. Applied and Environmental Microbiology 72(1):769-775
Acinetobacter baumannii	0.179594	0.113097	0.268083	610	FL	B	B		Gerischer U (editor). (2008). Acinetobacter Molecular Biology (1st ed.).Ulm: Caister Academic Press.	Public health image library, image no 6498
Acinetobacter calcoaceticus	1.96349	1.1781	2.74889	612	FL	B	B	gamma proteobacteria extrapolation	NCBI	Lecointre G, Le Guyader H (2006) The Tree of Life: A Phylogenetic Classification. Belknap Press of Harvard University Press, Cambridge MA. ; Wetsth H (1988) Community-acquired bacteremic Acinetobacter calcoaceticus var. anitratus Pneumonia. Infection 16(5):303-304
Actinobacillus pleuropneumoniae	1.96349	1.1781	2.74889	567	OP	B	B	gamma proteobacteria extrapolation	Actinobacillus pleuropneumoniae in Swine.(2007). Retrieved February, 24, 2009 from Animal Disease Diagnostic Laboratory. Website: http://www.addl.purdue.edu/newsletters/2007/Summer/SwineAPP.html; Bosse, J.T., Janson, H., Sheehan, B.J., Beddek,A.J., Ryncroft, A.N., Kroll, J.S.. Langford, P.R. (2002) Actinobacillus pleuropneumoniae: pathobiology and pathogenesis of infection.Microbes and Infection,…	Lecointre G, Le Guyader H (2006) The Tree of Life: A Phylogenetic Classification. Belknap Press of Harvard University Press, Cambridge MA. ; Bosse JT, Janson H, Sheehan BJ, Beddek AJ, Rycroft N, Kroll JS, Langford PR (2002) Actinobacillus pleuropneumoniae: pathobiology and pathogenesis of infection. Microbes and Infection 4:225-235
Actinobacillus succinogenes	2.35619	0.785398	3.92699	567	P	B	B		JGI	JGI organism home
Aeromonas hydrophila hydrophila	0.663661	0.070686	2.35619	683	FL	B	B		NCBI	Markov, G.,Kirov, G., Lyutskanov. V., Kondarev. M.(2007). Necrotizing fasciitis and myonecrosis due to Aeromonas hydrophila. Wounds, 19(8), 223-226.
Aeromonas salmonicida salmonicida	0.746619	0.070686	2.74889	675	P	B	B		Knight, V., & Blakemore, R. (1998) Actinobacillus pleuropneumoniae: pathobiology and pathogenesis of infectio.Archives of Microbiology, 169, 239-248.	Boone, D.R., Catenholz, R.W., Bergey, D.H., Garrity, G.M., Staley, J.T. (2001). Bergey’s manual of systematic bacteriology. East Lansing, MI:Springer.; Martinez-Murcia AJ, Soler L, Saaverdra MJ, Chacon MR, Guarro J, Stackebrandt E, Figueras MJ (2005) Phenotypic,genotypic, and phylogenetic discrepancies to differentiate Aeromonas salmonicida from Aeromonas bestiarum. International Microbiology 8:2…
Agrobacterium tumefaciens	1.13097	0.424115	2.35619	629	P	B	B		Shouguang J, Prusti RK, Roitsch T, Ankenbauer RG, Nester EW (1990) Phosphorylation of the VirG Protein of Agrobacterium tumefaciens by the Autophosphorylated VirA Protein: Essential Role in Biological Activity of VirG. J Bacteriol 172(9):4945-4950.	Boone, D.R., Catenholz, R.W., Bergey, D.H., Garrity, G.M., Staley, J.T. (2001). Bergey’s manual of systematic bacteriology. East Lansing, MI:Springer.
Alcanivorax borkumensis	0.593957	0.251327	1.15454	613	FL	B	B		NCBI	Yakimov MM, Golyshin PN, Lang S, Moore ERB, Abraham W-R, Lunsdorf H, TimmisKN (1998) Alkanivorax borkumensis gen. nov., sp. nov., a new, hydrocarbon-degrading and surfactant-producing marine bacterium. International Journal of Systematic Bacteriology 48:339-348; Schneiker S, dos Santos VAPM, Bartels D, Bekel T, Brecht M, Buhrmester J, Chernikova TN, Denaro R, Ferrer M, Gertler C, Goesmann A, Goly…
Alkalilimnicola ehrlichei	1.96349	1.1781	2.74889	641	FL	B	B	gamma proteobacteria extrapolation	NCBI	Lecointre G, Le Guyader H (2006) The Tree of Life: A Phylogenetic Classification. Belknap Press of Harvard University Press, Cambridge MA.
Alkaliphilus (Clostridium) oremlandii	NA	NA	NA	538	FL	B	B		NCBI
Alkaliphilus metalliredigenes	NA	NA	NA	606	FL	B	B		NCBI	Yul Roh, Chul-Min Chon and Ji-Won Moon (2007) Metal reduction and biomineralization by an alkaliphilic metal-reducing bacterium, Alkaliphilus metalliredigens (QYMF). Geosciences Journal 11(4):415-423
Anabaena variabilis	50.1697	32.2563	73.1598	644	FL	B	B		JGI	Fjerdingstad E (1969) Cell dimensions and taxonomy of Anabaena variabilis Kütz. emend. (Cyanophycea) Aquatic Sciences - Research Across Boundaries 31(1):59-80
Anaeromyxobacter dehalogenans	0.294375	0.19625	0.3925	658	FL	B	B		NCBI	RA Sanford, JR Cole, JM Tiedje (2002) Characterization and Description of Anaeromyxobacter dehalogenans gen. nov., sp. nov., an Aryl-Halorespiring Facultative Anaerobic Myxobacterium. Appl Environ Microbiol. 68(2): 893–900
Anaeromyxobacter sp	0.294375	0.19625	0.3925	653	FL	B	B	extrapolated from Anaeromyxobacter dehalogenans	JGI
Anaplasma (Ehrlichia sp. 'HGE agent') phagocytophilum	0.022449	0.014137	0.03351	380	OP	B	B		Dumler JS, Choi K, Garcia-Garcia JC, Barat NS, Scorpio DG, Garyu JW, Grab DJ, Bakken JS (2005) Human Granulocytic Anaplasmosis and Anaplasma phagocytophilum. Retrieved February 25,2009, from WebMD. Website:http://www.medscape.com/viewarticle/518524	Boone, D.R., Catenholz, R.W., Bergey, D.H., Garrity, G.M., Staley, J.T. (2001). Bergey’s manual of systematic bacteriology. (East Lansing, MI):Springer.
Anaplasma marginale	0.087114	0.014137	0.268083	399	OP	B	B		NCBI	Jones, T.C., Hunt, R.D., King, N.W. (1997). Anaplasmosis. Veterinary Pathology (pp.395-397). (Baltimore, MA): Wiley-Blackwell Publishing.
Aquifex aeolicus	3.92699	3.92699	3.92699	511	FL	B	B			An Evolving Electronic Resource for the Mircobiological Community. 2004. Springer-Verlag New York, LLC.
Arcobacter butzleri	0.264581	0.015708	0.981748	534	FL	B	B	epsilon proteobacteria extrapolation		Lecointre G, Le Guyader H (2006) The Tree of Life: A Phylogenetic Classification. Belknap Press of Harvard University Press, Cambridge MA.
Arthrobacter aurescens	NA	NA	NA	597	FL	B	B		NCBI
Arthrobacter sp.	NA	NA	NA	603	FL	B	B		NCBI
Azoarcus sp.	NA	NA	NA	NA	OP	B	B		NCBI
Azorhizobium caulinodans	0.927752	0.235619	2.35619	632	P	B	B		NCBI; Lee K, Backer PD, Aono T, Liu C, Suzuki S, Kaneko T (2008) The genome of the versatile nitrogen fixer Azorhizobium caulinodans ORS571. BMC Genomics, 271(9), 1-14.	Boone, D.R., Catenholz, R.W., Bergey, D.H., Garrity, G.M., Staley, J.T. (2001). Bergey’s manual of systematic bacteriology. East Lansing, MI:Springer.
Bacillus amyloliquefaciens	NA	NA	NA	632	FL	B	B		NCBI; Burnett GW, Schuster GS (1974) Review of Pathogenic Microbiology. Saint Louis: The C.V. Mosby.
Bacillus anthracis	15.9043	15.9043	15.9043	647	FL	B	B		Wilson M, McNAb R, Henderson B (2002) Bacterial Diseases Mechanisms: An Introduction to cellular microbiology. Cambridge: Cambridge University Press.	Burnett,G.W., &Schuster, G.S.(1974).Review of Pathogenic Microbiology.Saint Louis:The C.V. Mosby.
Bacillus cereus	5.89049	3.92699	7.85398	659	FL	B	B		Ryan KJ, Ray CG (2003) Sherris Medical Microbiology. New York: McGraw-Hill; Burnett GW, Schuster GS (1974) Review of Pathogenic Microbiology. Saint Louis: The C.V. Mosby.	www.microbiologybytes.com retrieved on march 20, 2009
Bacillus clausii	1.88496	0.962113	3.18086	640	FL	B	B		Burnett GW, Schuster GS (1974) Review of Pathogenic Microbiology. Saint Louis: The C.V. Mosby.	Senesi S, Celandroni F, Tavanti A, Ghelardi E (2001) Molecular characterization and identification of Bacillus clausii strains marketed for use in oral bacteriotherapy. Applied and Environmental Microbiology 67(2):834-839
Bacillus halodurans	NA	NA	NA	639	FL	B	B		Burnett GW, Schuster GS (1974) Review of Pathogenic Microbiology. Saint Louis: The C.V. Mosby.	Takami H, Nakasone K, Takaki Y,Maeno Y, Sasaki R, Masui N, Fuii F, Hirama C, Nakamura Y, Ogasawara N, Kuhara S, Horikoshi K (2000) Complete genome sequence of the alkaliphilic bacterium Bacterium halodurans and genomic sequence comparison with Bacillus subtilis. Nucleic Acids Research 28(21):4317-4331
Bacillus licheniformis	1.5708	0.785398	2.35619	649	FL	B	B		NCBI; Burnett GW, Schuster GS (1974) Review of Pathogenic Microbiology. Saint Louis: The C.V. Mosby.
Bacillus pumilus	9.89602	0.235619	49.0874	625	FL	B	B		NCBI; Burnett GW, Schuster GS (1974) Review of Pathogenic Microbiology. Saint Louis: The C.V. Mosby.	Boone, D.R., Catenholz, R.W., Bergey, D.H., Garrity, G.M., Staley, J.T. (2001). Bergey’s manual of systematic bacteriology. East Lansing, MI:Springer.
Bacillus subtilis	1.7834	0.594468	2.97234	653	FL	B	B		Ryan KJ, Ray CG (2003) Sherris Medical Microbiology. New York: McGraw-Hill; Burnett GW, Schuster GS (1974) Review of Pathogenic Microbiology. Saint Louis: The C.V. Mosby.	Bionumbers website accessed March 25, 2009; Nutri-systems international, inc accessed on March 25, 2009
Bacillus thuringiensis	NA	NA	NA	NA	FL	B	B		NCBI; Burnett GW, Schuster GS (1974) Review of Pathogenic Microbiology. Saint Louis: The C.V. Mosby.
Bacillus thuringiensis konkukian	NA	NA	NA	649	FL	B	B		NCBI; Burnett GW, Schuster GS (1974) Review of Pathogenic Microbiology. Saint Louis: The C.V. Mosby.
Bacillus weihenstephanensis (cereus)	NA	NA	NA	654	FL	B	B		NCBI; Burnett GW, Schuster GS (1974) Review of Pathogenic Microbiology. Saint Louis: The C.V. Mosby.	Lechner S, Mayr R, Francis KP, Pruss BM, Kaplan T, Wiessner-Gunkel E, Stewart GSAB, Scherer S (1998) Bacillus weihenstephanensis sp. nov. is a new phychrotolerant species of the Bacillus cereus group. International Journal of Systematic Bacteriology 48:1373-1382
Bacteroides fragilis	0.995492	0.294524	2.26195	563	P	B	B		EBI; Burnett GW, Schuster GS (1974) Review of Pathogenic Microbiology. Saint Louis: The C.V. Mosby.	Smith, L. D.(1975). The Pathogenic Anaerobic Bacteria.Springfield: Thomas Books.
Bacteroides thetaiotaomicron VPI-5482	NA	NA	NA	568	OP	B	B		Shipman JA, Berleman JE, Salyers AA (2000) Characterization of Four Outer Membrane Proteins Involved in Binding Starch to the Cell Surface of Bacteroides thetaiotaomicron. Journal of Bacteriology, 182(19), 5365-5372.
Bacteroides vulgatus	12.9591	2.35619	23.5619	552	P	B	B	bacteroidetes extrapolation	NCBI; Burnett GW, Schuster GS (1974) Review of Pathogenic Microbiology. Saint Louis: The C.V. Mosby.	Lecointre G, Le Guyader H (2006) The Tree of Life: A Phylogenetic Classification. Belknap Press of Harvard University Press, Cambridge MA.
Bartonella bacilliformis	0.240528	0.062832	0.589049	438	OP	B	B		Xu Y, Chai Y (2002) Bartonella bacilliformis: Molecular Mechanisms of Invasion. Einstein Quart. J. Biol.Med.19,56-58; Baron S (1996) Medical Microbiolgy. Galveston: The University of Texas Medical Branch at Galveston.	xbase database, http://xbase.bham.ac.uk/campydb
Bartonella henselae	0.237583	0.19635	0.282743	462	OP	B	B		Baron S (1996) Medical Microbiolgy. Galveston: The University of Texas Medical Branch at Galveston.	Boone, D.R., Catenholz, R.W., Bergey, D.H., Garrity, G.M., Staley, J.T. (2001). Bergey’s manual of systematic bacteriology. (East Lansing, MI):Springer.
Bartonella quintana	0.237583	0.19635	0.282743	450	OP	B	B		Jackson LA, Spach DH (1996) Emergence of Bartonella quintana Infection among Homeless Persons. Emerging Infectious Diseases 2(2):141-144.; Baron S (1996) Medical Microbiolgy. Galveston: The University of Texas Medical Branch at Galveston.	Boone, D.R., Catenholz, R.W., Bergey, D.H., Garrity, G.M., Staley, J.T. (2001). Bergey’s manual of systematic bacteriology. (East Lansing, MI):Springer.
Bartonella tribocorum	0.237583	0.19635	0.282743	471	OP	B	B		NCBI; Baron S (1996) Medical Microbiology. Galveston: The University of Texas Medical Branch at Galveston.	Boone, D.R., Catenholz, R.W., Bergey, D.H., Garrity, G.M., Staley, J.T. (2001). Bergey’s manual of systematic bacteriology. (East Lansing, MI):Springer.
Baumannia cicadellinicola	2.80616	1.76715	4.18879	382	OP	B	B		NCBI	Takiya DM, Tran PL, Dietrich CH, Moran NA (2006) Co-cladogenesis spanning three phyla: leafhoppers (Insecta: Hemiptera: Cicadellidae) and their dual bacterial symbionts. Molecular Ecology 15(13):4175-4191
Bdellovibrio bacteriovorus	0.091401	0.015708	0.274889	580	FL	B	B		NCBI	H. Stolp and M. P. Starr (1963) Bdellovibrio bacteriovorus gen. et sp. n., a predatory, ectoparasitic, and bacteriolytic microorganism. Antonie van Leeuwenhoek 29(1):217-248
Bifidobacterium adolescentis	NA	NA	NA	449	OP	B	B		Carrillo M, Estradam E, Hazen TC (1985) Survival and Enumeration of the Fecal Indicators Bifidobacterium adolescentis and Escherichia coli in a Tropical Rain Forest Watershed. Applied and Envrironmental Microbiology 50(2):468-476.
Bifidobacterium longum	NA	NA	NA	457	P	B	B		JGI
Bordetella bronchiseptica	0.278325	0.062832	0.589049	666	OP	B	B		NCBI	Goodnow, R.A. (1980). Biology of Bordetella bronchiseptica. Microbiological Reviews, 44(4), 722-738.
Bordetella parapertussis	0.120264	0.015708	0.392699	650	OP	B	B		Boone, D.R., Catenholz, R.W., Bergey, D.H., Garrity, G.M., Staley, J.T. (2001). Bergey’s manual of systematic bacteriology. (East Lansing, MI):Springer.	Boone, D.R., Catenholz, R.W., Bergey, D.H., Garrity, G.M., Staley, J.T. (2001). Bergey’s manual of systematic bacteriology. (East Lansing, MI):Springer.
Bordetella pertussis	0.072158	0.015708	0.19635	618	OP	B	B		Boone, D.R., Catenholz, R.W., Bergey, D.H., Garrity, G.M., Staley, J.T. (2001). Bergey’s manual of systematic bacteriology. (East Lansing, MI):Springer.	Boone, D.R., Catenholz, R.W., Bergey, D.H., Garrity, G.M., Staley, J.T. (2001). Bergey’s manual of systematic bacteriology. (East Lansing, MI):Springer.
Bordetella petrii	0.120264	0.015708	0.392699	651	FL	B	B		NCBI	Boone, D.R., Catenholz, R.W., Bergey, D.H., Garrity, G.M., Staley, J.T. (2001). Bergey’s manual of systematic bacteriology. (East Lansing, MI):Springer.
Borrelia afzelii	1.20264	0.15708	3.92699	337	OP	B	B		Burnett,G.W., &Schuster, G.S.(1974).Review of Pathogenic Microbiology.Saint Louis:The C.V. Mosby.	Burnett,G.W., &Schuster, G.S.(1974).Review of Pathogenic Microbiology.Saint Louis:The C.V. Mosby.
Borrelia burgdorferi	1.20264	0.15708	3.92699	335	OP	B	B		Burnett,G.W., &Schuster, G.S.(1974).Review of Pathogenic Microbiology.Saint Louis:The C.V. Mosby.	Burnett,G.W., &Schuster, G.S.(1974).Review of Pathogenic Microbiology.Saint Louis:The C.V. Mosby.
Borrelia garinii	1.20264	0.15708	3.92699	333	OP	B	B			Burnett,G.W., &Schuster, G.S.(1974).Review of Pathogenic Microbiology.Saint Louis:The C.V. Mosby.
Bradyrhizobium japonicum	0.808175	0.235619	1.90852	673	P	B	B		NCBI	Boone, D.R., Catenholz, R.W., Bergey, D.H., Garrity, G.M., Staley, J.T. (2001). Bergey’s manual of systematic bacteriology. (East Lansing, MI):Springer.
Bradyrhizobium sp	0.808175	0.235619	1.90852	672	P	B	B		NCBI	Boone, D.R., Catenholz, R.W., Bergey, D.H., Garrity, G.M., Staley, J.T. (2001). Bergey’s manual of systematic bacteriology. (East Lansing, MI):Springer.
Brucella abortus	0.296881	0.11781	0.577268	590	OP	B	B		Crasta,O.R.,Folkerts,O., Fei, Z., Mane, S.P.,Evans, C., Martino-Catt,S.,Bricker, B., Yu, G., Du,L.,& Sobral, B.W.(2008). Genome Sequence of Brucella abortus Vaccine Strain S19 Compared to Virulent Strains Yields Candidate Virulence Genes. Plos One,3(5),1-13.; Burnett,G.W., &Schuster, G.S.(1974).Review of Pathogenic Microbiology.Saint Louis:The C.V. Mosby.; Wilson, M., McNAb,R., & Henderson, Brian…	Boone, D.R., Catenholz, R.W., Bergey, D.H., Garrity, G.M., Staley, J.T. (2001). Bergey’s manual of systematic bacteriology. (East Lansing, MI):Springer.
Brucella canis	0.296881	0.11781	0.577268	592	OP	B	B		Burnett,G.W., &Schuster, G.S.(1974).Review of Pathogenic Microbiology.Saint Louis:The C.V. Mosby.; Wilson, M., McNAb,R., & Henderson, Brian.(2002). Bacterial Diseases Mechanisms: An Introduction to cellular microbiology.Cambridge: Cambridge University Press.	Boone, D.R., Catenholz, R.W., Bergey, D.H., Garrity, G.M., Staley, J.T. (2001). Bergey’s manual of systematic bacteriology. (East Lansing, MI):Springer.
Brucella melitensis	0.296881	0.11781	0.577268	594	OP	B	B		Samaha,H., Al-Rowaily,M., Khoudair, R.M., & Ashour, H.M.(2008). Multicenter study of brucellosis in Egypt. Emerging Infectious Diseases, 14(12), 1916-1918.;Burnett,G.W., &Schuster, G.S.(1974).Review of Pathogenic Microbiology.Saint Louis:The C.V. Mosby.; Wilson, M., McNAb,R., & Henderson, Brian.(2002). Bacterial Diseases Mechanisms: An Introduction to cellular microbiology.Cambridge: Cambridge Un…	Boone, D.R., Catenholz, R.W., Bergey, D.H., Garrity, G.M., Staley, J.T. (2001). Bergey’s manual of systematic bacteriology. (East Lansing, MI):Springer.
Brucella melitensis bv ovis	0.296881	0.11781	0.577268	583	OP	B	B		Burnett,G.W., &Schuster, G.S.(1974).Review of Pathogenic Microbiology.Saint Louis:The C.V. Mosby.; Wilson, M., McNAb,R., & Henderson, Brian.(2002). Bacterial Diseases Mechanisms: An Introduction to cellular microbiology.Cambridge: Cambridge University Pre	Boone, D.R., Catenholz, R.W., Bergey, D.H., Garrity, G.M., Staley, J.T. (2001). Bergey’s manual of systematic bacteriology. (East Lansing, MI):Springer.
Brucella melitensis bv suis	0.296881	0.11781	0.577268	591	OP	B	B		Burnett,G.W., &Schuster, G.S.(1974).Review of Pathogenic Microbiology.Saint Louis:The C.V. Mosby.; Wilson, M., McNAb,R., & Henderson, Brian.(2002). Bacterial Diseases Mechanisms: An Introduction to cellular microbiology.Cambridge: Cambridge University Press.	Boone, D.R., Catenholz, R.W., Bergey, D.H., Garrity, G.M., Staley, J.T. (2001). Bergey’s manual of systematic bacteriology. (East Lansing, MI):Springer.
Buchnera aphidicola	22.4493	4.18879	65.4498	362	OP	B	B		NCBI	Boone, D.R., Catenholz, R.W., Bergey, D.H., Garrity, G.M., Staley, J.T. (2001). Bergey’s manual of systematic bacteriology. (East Lansing, MI):Springer.
Burkholderia cenocepacia	1.21491	0.294524	3.14159	704	FL	B	B		NCBI; Sanger Institute Organism Page http://www.sanger.ac.uk/resources/downloads/bacteria/	Boone, D.R., Catenholz, R.W., Bergey, D.H., Garrity, G.M., Staley, J.T. (2001). Bergey’s manual of systematic bacteriology. (East Lansing, MI):Springer.
Burkholderia cepacia	1.21491	0.294524	3.14159	706	FL	B	B		Sotokawa, N.,&Takikawa,Y.(2004). Occurrence of bacterial rot of onion bulbs cause by Burkholderia cepacia in Japan. Journal of General Plant Pathology, 70, 348-352.	Boone, D.R., Catenholz, R.W., Bergey, D.H., Garrity, G.M., Staley, J.T. (2001). Bergey’s manual of systematic bacteriology. (East Lansing, MI):Springer.
Burkholderia mallei	0.358142	0.04948	0.981748	676	OP	B	B		NCBI
Burkholderia multivorans	0.66268	0.282743	1.27235	700	OP	B	B		NCBI	Boone, D.R., Catenholz, R.W., Bergey, D.H., Garrity, G.M., Staley, J.T. (2001). Bergey’s manual of systematic bacteriology. (East Lansing, MI):Springer.
Burkholderia pseudomallei	1.21491	0.294524	3.14159	673	FL	B	B		NCBI	Boone, D.R., Catenholz, R.W., Bergey, D.H., Garrity, G.M., Staley, J.T. (2001). Bergey’s manual of systematic bacteriology. (East Lansing, MI):Springer.
Burkholderia pseudomallei	1.21491	0.294524	3.14159	705	FL	B	B			Boone, D.R., Catenholz, R.W., Bergey, D.H., Garrity, G.M., Staley, J.T. (2001). Bergey’s manual of systematic bacteriology. (East Lansing, MI):Springer.
Burkholderia sp. 383	0.392699	0.19635	0.589049	705	FL	B	B		JGI	JGI organism home
Burkholderia thailandensis	1.21491	0.294524	3.14159	704	FL	B	B		NCBI	Boone, D.R., Catenholz, R.W., Bergey, D.H., Garrity, G.M., Staley, J.T. (2001). Bergey’s manual of systematic bacteriology. (East Lansing, MI):Springer.
Burkholderia vietnamiensis	0.332616	0.056549	1.00531	708	FL	B	B		NCBI, JGI	Boone, D.R., Catenholz, R.W., Bergey, D.H., Garrity, G.M., Staley, J.T. (2001). Bergey’s manual of systematic bacteriology. (East Lansing, MI):Springer.
Burkholderia xenovorans (fungorum)	1.21491	0.294524	3.14159	705	FL	B	B		NCBI	Boone, D.R., Catenholz, R.W., Bergey, D.H., Garrity, G.M., Staley, J.T. (2001). Bergey’s manual of systematic bacteriology. (East Lansing, MI):Springer.
Caldicellulosiruptor saccharolyticus	0.687223	0.376991	1.13097	545	FL	B	B		NCBI	Rainey FA, Donnison AM, Janssen PH, Saul D, Rodrigo A, Bergquist PI, Daniel RM, Stackebrandt E, Morgan HW (1995) Description of Caldicellulosiruptor saccharolyticus gen. nov., sp. nov.: an obligately anaerobic, extremely thermophilic, cellulolytic bacterium. FEMS Microbiol. Lett. 120:263-266
Campylobacter concisus	0.264581	0.015708	0.981748	468	OP	B	B	epsilon proteobacteria extrapolation	NCBI; Smith, L. D.(1975). The Pathogenic Anaerobic Bacteria.Springfield: Thomas Books.	Lecointre G, Le Guyader H (2006) The Tree of Life: A Phylogenetic Classification. Belknap Press of Harvard University Press, Cambridge MA.
Campylobacter curvus	0.264581	0.015708	0.981748	480	OP	B	B	epsilon proteobacteria extrapolation	NCBI; Smith, L. D.(1975). The Pathogenic Anaerobic Bacteria.Springfield: Thomas Books.	Lecointre G, Le Guyader H (2006) The Tree of Life: A Phylogenetic Classification. Belknap Press of Harvard University Press, Cambridge MA.
Campylobacter fetus fetus	0.264581	0.015708	0.981748	488	OP	B	B	epsilon proteobacteria extrapolation	NCBI; Smith, L. D.(1975). The Pathogenic Anaerobic Bacteria.Springfield: Thomas Books.	Lecointre G, Le Guyader H (2006) The Tree of Life: A Phylogenetic Classification. Belknap Press of Harvard University Press, Cambridge MA.
Campylobacter hominis	0.264581	0.015708	0.981748	453	OP	B	B	epsilon proteobacteria extrapolation	NCBI; Smith, L. D.(1975). The Pathogenic Anaerobic Bacteria.Springfield: Thomas Books.	Lecointre G, Le Guyader H (2006) The Tree of Life: A Phylogenetic Classification. Belknap Press of Harvard University Press, Cambridge MA.
Campylobacter jejuni jejuni	0.264581	0.015708	0.981748	486	OP	B	B	epsilon proteobacteria extrapolation	NCBI; Wilson, M., McNAb,R., & Henderson, B.(2002). Bacterial Diseases Mechanisms: An Introduction to cellular microbiology.Cambridge: Cambridge University Press. ; Smith, L. D.(1975). The Pathogenic Anaerobic Bacteria.Springfield: Thomas Books.	Lecointre G, Le Guyader H (2006) The Tree of Life: A Phylogenetic Classification. Belknap Press of Harvard University Press, Cambridge MA.
Candidatus Blochmannia floridanus	6.6686	2.3562	13.9336	369	OP	B	B		NCBI	Sauer C, Stackebrandt E, Gadau J, Holldobler B, Gross R (2000) Systematic relationships and cospeciation of bacterial endosymbionts and their carpenter ant host species: proposal of the new taxon Candidatus Blochmannia gen. nov. International Journal of Systematic and Evolutionary Microbiology 50:1877–1886
Candidatus Blochmannia pennsylvanicus BPEN	6.6686	2.3562	13.9336	369	OP	B	B	extrapolated from Blochmannia floridatus	NCBI
Candidatus Pelagibacter ubique HTCC1062	0.012667	0.004185	0.02796	472	FL	B	B		NCBI	Rappe MS, Connon SA, Vergin KL, Giovannoni SJ (2002) Cultivation of the ubiquitous SAR11 marine bacterioplankton clade. Nature 418:630-633
Candidatus Protochlamydia amoebophila UWE25	0.220893	0.06545	0.523599	471	OP	B	B		NCBI	Astrid Collingro1, Elena R. Toenshoff1, Michael W. Taylor1, Thomas R. Fritsche2, Michael Wagner1 and Matthias Horn ‘Candidatus Protochlamydia amoebophila’, an endosymbiont of Acanthamoeba spp. Int J Syst Evol Microbiol 55 (2005), 1863-1866;
Candidatus Ruthia magnifica Cm	0.014137	0.014137	0.014137	457	OP	B	B		NCBI	Cavanaugh CM (1983) Symbiotic chemoautotrophic bacteria in marine invertebrates from sulphide-rich habitats. Nature 302:58-61
Candidatus Sulcia muelleri GWSS	NA	NA	NA	179	OP	B	B		NCBI
Candidatus Vesicomyosocius okutanii HA	NA	NA	NA	452	OP	B	B		NCBI
Carboxydothermus hydrogenoformans	NA	NA	NA	547	FL	B	B		NCBI
Carsonella ruddii	1.96349	1.1781	2.74889	121	OP	B	B	gamma proteobacteria extrapolation	NCBI	Lecointre G, Le Guyader H (2006) The Tree of Life: A Phylogenetic Classification. Belknap Press of Harvard University Press, Cambridge MA.
Caulobacter crescentus	0.294524	0.125664	0.565487	620	FL	B	B		NCBI	Boone, D.R., Catenholz, R.W., Bergey, D.H., Garrity, G.M., Staley, J.T. (2001). Bergey’s manual of systematic bacteriology. (East Lansing, MI):Springer.
Chlamydia muridarum	0.321555	0.004189	1.76715	355	OP	B	B	chlamydialess extrapolation	NCBI; Wilson, M., McNAb,R., & Henderson, B.(2002). Bacterial Diseases Mechanisms: An Introduction to cellular microbiology.Cambridge: Cambridge University Press.	Lecointre G, Le Guyader H (2006) The Tree of Life: A Phylogenetic Classification. Belknap Press of Harvard University Press, Cambridge MA.; AbdelRahman YM, Belland RJ (2006) The chlamydial developmental cycle. FEMS Microbiology Reviews 29(5):949–959
Chlamydia trachomatis	0.321555	0.004189	1.76715	357	OP	B	B		NCBI; Wilson, M., McNAb,R., & Henderson, B.(2002). Bacterial Diseases Mechanisms: An Introduction to cellular microbiology.Cambridge: Cambridge University Press.	Lecointre G, Le Guyader H (2006) The Tree of Life: A Phylogenetic Classification. Belknap Press of Harvard University Press, Cambridge MA.; AbdelRahman YM, Belland RJ (2006) The chlamydial developmental cycle. FEMS Microbiology Reviews 29(5):949–960
Chlamydophila abortus	0.321555	0.004189	1.76715	363	OP	B	B		NCBI; Wilson, M., McNAb,R., & Henderson, Brian.(2002). Bacterial Diseases Mechanisms: An Introduction to cellular microbiology.Cambridge: Combridge University Press.	Lecointre G, Le Guyader H (2006) The Tree of Life: A Phylogenetic Classification. Belknap Press of Harvard University Press, Cambridge MA.; AbdelRahman YM, Belland RJ (2006) The chlamydial developmental cycle. FEMS Microbiology Reviews 29(5):949–961
Chlamydophila caviae	0.321555	0.004189	1.76715	366	OP	B	B		NCBI; Wilson, M., McNAb,R., & Henderson, B.(2002). Bacterial Diseases Mechanisms: An Introduction to cellular microbiology.Cambridge: Cambridge University Press.	Lecointre G, Le Guyader H (2006) The Tree of Life: A Phylogenetic Classification. Belknap Press of Harvard University Press, Cambridge MA.; AbdelRahman YM, Belland RJ (2006) The chlamydial developmental cycle. FEMS Microbiology Reviews 29(5):949–962
Chlamydophila felis	0.321555	0.004189	1.76715	364	OP	B	B		NCBI; Wilson, M., McNAb,R., & Henderson, B.(2002). Bacterial Diseases Mechanisms: An Introduction to cellular microbiology.Cambridge: Cambridge University Press.	Lecointre G, Le Guyader H (2006) The Tree of Life: A Phylogenetic Classification. Belknap Press of Harvard University Press, Cambridge MA.; AbdelRahman YM, Belland RJ (2006) The chlamydial developmental cycle. FEMS Microbiology Reviews 29(5):949–963
Chlamydophila pneumoniae	0.321555	0.004189	1.76715	367	OP	B	B		NCBI; Wilson, M., McNAb,R., & Henderson, B.(2002). Bacterial Diseases Mechanisms: An Introduction to cellular microbiology.Cambridge: Cambridge University Press.	Lecointre G, Le Guyader H (2006) The Tree of Life: A Phylogenetic Classification. Belknap Press of Harvard University Press, Cambridge MA.; AbdelRahman YM, Belland RJ (2006) The chlamydial developmental cycle. FEMS Microbiology Reviews 29(5):949–964
Chlorobium (Chlorochromatium) chlorochromatii (aggregatum)	0.654237	0.028274	2.851	110	OP	B	B	GSB extrapolation	JGI	Lecointre G, Le Guyader H (2006) The Tree of Life: A Phylogenetic Classification. Belknap Press of Harvard University Press, Cambridge MA.
Chlorobium phaeobacteroides	0.654237	0.028274	2.851	560	FL	B	B	GSB extrapolation	NCBI	Lecointre G, Le Guyader H (2006) The Tree of Life: A Phylogenetic Classification. Belknap Press of Harvard University Press, Cambridge MA.
Chlorobium tepidum	0.654237	0.028274	2.851	546	FL	B	B	GSB extrapolation	NCBI	Lecointre G, Le Guyader H (2006) The Tree of Life: A Phylogenetic Classification. Belknap Press of Harvard University Press, Cambridge MA.
Chloroflexus aurantiacus	1.91382	1.03908	3.05363	623	FL	B	B		NCBI
Chromobacterium violaceum	0.99402	0.424115	1.90852	668	FL	B	B		NCBI	Boone, D.R., Catenholz, R.W., Bergey, D.H., Garrity, G.M., Staley, J.T. (2001). Bergey’s manual of systematic bacteriology. (East Lansing, MI):Springer.
Chromohalobacter (Halomonas) salexigens (elongata)	1.41863	0.76969	2.35619	636	FL	B	B		NCBI	Arahal DR, Garcia MT, Vargas C, Canovas D, Nieto J, Ventosa A (2001) Chromohalobacter salexigens sp. nov., a moderately halophilic species that includes Halomonas elongata DSM 3043 and ATCC 33174. International Journal of Systematic and Evolutionary Microbiology 51:1457-1462
Citrobacter koseri	3.14159	1.5708	4.71239	697	FL	B	B		NCBI	Boone, D.R., Catenholz, R.W., Bergey, D.H., Garrity, G.M., Staley, J.T. (2001). Bergey’s manual of systematic bacteriology. (East Lansing, MI):Springer.
Clavibacter (Corynebacterium) michiganensis michiganensis	NA	NA	NA	544	P	B	B		NCBI; EPPO
Clostridium acetobutylicum	2.7646	0.376991	9.04779	605	FL	B	B		NCBI; Burnett,G.W., &Schuster, G.S.(1974).Review of Pathogenic Microbiology.Saint Louis:The C.V. Mosby.	Burnett,G.W., &Schuster, G.S.(1974).Review of Pathogenic Microbiology.Saint Louis:The C.V. Mosby.
Clostridium beijerinckii	2.7646	0.376991	9.04779	612	FL	B	B		NCBI; Burnett,G.W., &Schuster, G.S.(1974).Review of Pathogenic Microbiology.Saint Louis:The C.V. Mosby.	Burnett,G.W., &Schuster, G.S.(1974).Review of Pathogenic Microbiology.Saint Louis:The C.V. Mosby.
Clostridium botulinum A ATCC 3502	6.78584	0.392699	28.3529	590	FL	B	B		NCBI; Burnett,G.W., &Schuster, G.S.(1974).Review of Pathogenic Microbiology.Saint Louis:The C.V. Mosby.	Smith, L. D.(1975). The Pathogenic Anaerobic Bacteria.Springfield: Thomas Books.
Clostridium difficile	1.37445	1.1781	1.5708	579	FL	B	B		NCBI; Burnett,G.W., &Schuster, G.S.(1974).Review of Pathogenic Microbiology.Saint Louis:The C.V. Mosby.	Fox, J.G., Barthold, S.W., Davisson, M.T., Newcomer, C.E., Quimby, F.W., Smith, A.L. (2007). The Mouse in Biomedical Research.( London, UK): Academic Press.; Smith, L. D.(1975). The Pathogenic Anaerobic Bacteria.Springfield: Thomas Books.
Clostridium kluyveri	2.7646	0.376991	9.04779	574	FL	B	B		NCBI; Burnett,G.W., &Schuster, G.S.(1974).Review of Pathogenic Microbiology.Saint Louis:The C.V. Mosby.	Burnett,G.W., &Schuster, G.S.(1974).Review of Pathogenic Microbiology.Saint Louis:The C.V. Mosby.
Clostridium novyi	4.71239	3.14159	6.28318	543	FL	B	B		NCBI; Burnett,G.W., &Schuster, G.S.(1974).Review of Pathogenic Microbiology.Saint Louis:The C.V. Mosby.	Smith, L. D.(1975). The Pathogenic Anaerobic Bacteria.Springfield: Thomas Books.
Clostridium perfringens	3.11607	1.00531	7.06858	570	FL	B	B		NCBI;Wilson, M., McNAb,R., & Henderson, B.(2002). Bacterial Diseases Mechanisms: An Introduction to cellular microbiology.Cambridge: Cambridge University Press. ; Burnett,G.W., &Schuster, G.S.(1974).Review of Pathogenic Microbiology.Saint Louis:The C.V. Mosby.	Fox, J.G., Barthold, S.W., Davisson, M.T., Newcomer, C.E., Quimby, F.W., Smith, A.L. (2007). The Mouse in Biomedical Research.( London, UK): Academic Press.; Smith, L. D.(1975). The Pathogenic Anaerobic Bacteria.Springfield: Thomas Books.
Clostridium phytofermentans	2.7646	0.376991	9.04779	588	FL	B	B		NCBI;Burnett,G.W., &Schuster, G.S.(1974).Review of Pathogenic Microbiology.Saint Louis:The C.V. Mosby.	Burnett,G.W., &Schuster, G.S.(1974).Review of Pathogenic Microbiology.Saint Louis:The C.V. Mosby.
Clostridium tetani	0.715694	0.212058	1.69646	526	P	B	B		NCBI; Burnett,G.W., &Schuster, G.S.(1974).Review of Pathogenic Microbiology.Saint Louis:The C.V. Mosby.	Smith, L. D.(1975). The Pathogenic Anaerobic Bacteria.Springfield: Thomas Books.
Clostridium thermocellum	0.687223	0.251327	1.41372	568	FL	B	B		NCBI;Burnett,G.W., &Schuster, G.S.(1974).Review of Pathogenic Microbiology.Saint Louis:The C.V. Mosby.	Freier D, Mothershed CP, Wiegel J (1988) Characterization of Clostridium thermocellum JW20. Applied and Environmental Microbiology 54(1):204-211
Colwellia psychroerythraea	1.25075	0.188496	3.92699	670	FL	B	B		NCBI, Boone, D.R., Catenholz, R.W., Bergey, D.H., Garrity, G.M., Staley, J.T. (2001). Bergey’s manual of systematic bacteriology. (East Lansing, MI):Springer.	Boone, D.R., Catenholz, R.W., Bergey, D.H., Garrity, G.M., Staley, J.T. (2001). Bergey’s manual of systematic bacteriology. East Lansing, MI:Springer.; Methe BA, Nelson KE, Deming JW, Momen B, Melamud E, Zhang X, Moult J, Madupu R, Nelson WC, Dodson RJ, Brinkac LM, Daugherty SC, Durkin AS, DeBoy RT, Kolonay JF, Sullivan SA, Zhou L, Davidsen TM, Wu M, Huston AL, Lewis M, Weaver B, Weidman JF, Khou…
Corynebacterium diphtheriae gravis	1.76715	0.392699	4.71239	525	OP	B	B		NCBI;Wilson, M., McNAb,R., & Henderson, B.(2002). Bacterial Diseases Mechanisms: An Introduction to cellular microbiology.Cambridge: Cambridge University Press. ; Burnett,G.W., &Schuster, G.S.(1974).Review of Pathogenic Microbiology.Saint Louis:The C.V. Mosby.	Burnett,G.W., &Schuster, G.S.(1974).Review of Pathogenic Microbiology.Saint Louis:The C.V. Mosby.
Corynebacterium efficiens	1.76715	0.392699	4.71239	554	FL	B	B	extrapolated from C. diphteriae	NCBI;Wilson, M., McNAb,R., & Henderson, B.(2002). Bacterial Diseases Mechanisms: An Introduction to cellular microbiology.Cambridge: Cambridge University Press. ; Burnett,G.W., &Schuster, G.S.(1974).Review of Pathogenic Microbiology.Saint Louis:The C.V. Mosby.
Corynebacterium glutamicum	1.76715	0.392699	4.71239	555	FL	B	B	extrapolated from C. diphteriae	NCBI;Wilson, M., McNAb,R., & Henderson, B.(2002). Bacterial Diseases Mechanisms: An Introduction to cellular microbiology.Cambridge: Cambridge University Press.; Burnett,G.W., &Schuster, G.S.(1974).Review of Pathogenic Microbiology.Saint Louis:The C.V. Mosby.
Corynebacterium jeikeium	1.76715	0.392699	4.71239	503	P	B	B	volume extrapolated from C. diphteriae	NCBI;Wilson, M., McNAb,R., & Henderson, B.(2002). Bacterial Diseases Mechanisms: An Introduction to cellular microbiology.Cambridge: Cambridge University Press. ; Burnett,G.W., &Schuster, G.S.(1974).Review of Pathogenic Microbiology.Saint Louis:The C.V. Mosby.	EMBL-EBI
Coxiella burnetii	1.96349	1.1781	2.74889	507	OP	B	B	gamma proteobacteria extrapolation	NCBI; Wilson, M., McNAb,R., & Henderson, B.(2002). Bacterial Diseases Mechanisms: An Introduction to cellular microbiology.Cambridge: Cambridge University Press.	Lecointre G, Le Guyader H (2006) The Tree of Life: A Phylogenetic Classification. Belknap Press of Harvard University Press, Cambridge MA.
Cytophaga hutchinsonii	12.9591	2.35619	23.5619	604	FL	B	B	bacteroidetes extrapolation	NCBI	Lecointre G, Le Guyader H (2006) The Tree of Life: A Phylogenetic Classification. Belknap Press of Harvard University Press, Cambridge MA.
Dechloromonas aromatica	0.392699	0.392699	0.392699	663	FL	B	B		NCBI	Boone, D.R., Catenholz, R.W., Bergey, D.H., Garrity, G.M., Staley, J.T. (2001). Bergey’s manual of systematic bacteriology. (East Lansing, MI):Springer.
Dehalococcoides ethenogenes	0.023856	0.012566	0.03927	442	FL	B	B		NCBI	Zinder, S.H., & Dworkin M.(2006). Morphological and Physiological Diversity. Chapter 1.7 In The Prokaryotes (pp.186). (New York, NY): Springer.
Dehalococcoides sp	0.019625	0.019625	0.019625	446	FL	B	B		NCBI
Deinococcus geothermalis	2.14357	0.90432	4.1866	571	FL	B	B		NCBI
Deinococcus radiodurans	8.18123	1.76715	22.4493	583	FL	B	B		NCBI
Delftia acidovorans	0.933053	0.314159	2.06088	682	FL	B	B		NCBI	Boone, D.R., Catenholz, R.W., Bergey, D.H., Garrity, G.M., Staley, J.T. (2001). Bergey’s manual of systematic bacteriology. (East Lansing, MI):Springer.
Desulfitobacterium hafniense	1.54301	0.933053	2.30907	609	FL	B	B		NCBI	Christianses N, Ahring BK (1996) Desulfitobacterium hafniense sp. nov., an Anaerobic, Reductively D echlorinating Bacterium. International Journal of Systematic Bacteriology, 46(2):442-448
Desulfococcus oleovorans	0.22266	0.100531	0.392699	567	FL	B	B		NCBI	Aeckersberg F, Bak F, Widdel F (1991) Anaerobic oxidation of saturated hydrocarbons to CO2 by a new type of sulfate-reducing bacterium. Archives of Microbiology 156(1):5-14
Desulfotalea psychrophila	1.68232	1.27235	2.0923	577	FL	B	B		NCBI
Desulfotomaculum reducens	NA	NA	NA	576	FL	B	B		NCBI
Desulfovibrio desulfuricans	4.90874	0.490874	17.6715	577	FL	B	B		NCBI	Boone, D.R., Catenholz, R.W., Bergey, D.H., Garrity, G.M., Staley, J.T. (2001). Bergey’s manual of systematic bacteriology. East Lansing, MI:Springer
Desulfovibrio vulgaris vulgaris	4.90874	0.490874	17.6715	573	FL	B	B		NCBI
Dichelobacter nodosus	6.44125	2.35619	13.6188	470	P	B	B		NCBI; JGI	Boone, D.R., Catenholz, R.W., Bergey, D.H., Garrity, G.M., Staley, J.T. (2001). Bergey’s manual of systematic bacteriology. (East Lansing, MI):Springer.
Dinoroseobacter shibae	1.76715	1.76715	1.76715	624	FL	B	B		NCBI	JGI organism home
Ehrlichia canis	1.76715	0.523599	4.18879	389	OP	B	B		JGI; Wilson, M., McNAb,R., & Henderson, B.(2002). Bacterial Diseases Mechanisms: An Introduction to cellular microbiology.Cambridge: Cambridge University Press.	Veterinary Clinical Pathology Clerkship Program website, accessed March 24, 2009
Ehrlichia chaffeensis	1.76715	0.523599	4.18879	390	OP	B	B	extrapolated from E. canis	NCBI; Wilson, M., McNAb,R., & Henderson, B.(2002). Bacterial Diseases Mechanisms: An Introduction to cellular microbiology.Cambridge: Cambridge University Press.
Ehrlichia ruminantium	0.179594	0.03351	0.523599	388	OP	B	B		NCBI; Wilson, M., McNAb,R., & Henderson, B.(2002). Bacterial Diseases Mechanisms: An Introduction to cellular microbiology.Cambridge: Cambridge University Press.	EMBL-EBI
Enterobacter sakazakii	0.490874	0.251327	0.84823	685	FL	B	B		NCBI	Burnett,G.W., &Schuster, G.S.(1974).Review of Pathogenic Microbiology.Saint Louis:The C.V. Mosby.
Enterobacter sp	0.490874	0.251327	0.84823	682	OP	B	B		NCBI	Burnett,G.W., &Schuster, G.S.(1974).Review of Pathogenic Microbiology.Saint Louis:The C.V. Mosby.
Enterococcus faecalis	0.490874	0.251327	0.84823	533	P	B	B		NCBI	Burnett,G.W., &Schuster, G.S.(1974).Review of Pathogenic Microbiology.Saint Louis:The C.V. Mosby.
Erwinia carotovora atroseptica	1.96349	1.1781	2.74889	690	OP	B	B	gamma proteobacteria extrapolation		Lecointre G, Le Guyader H (2006) The Tree of Life: A Phylogenetic Classification. Belknap Press of Harvard University Press, Cambridge MA.
Erythrobacter litoralis	0.212058	0.031416	0.628319	577	FL	B	B		NCBI	Boone, D.R., Catenholz, R.W., Bergey, D.H., Garrity, G.M., Staley, J.T. (2001). Bergey’s manual of systematic bacteriology. (East Lansing, MI):Springer.
Escherichia coli	0.294524	0.19635	0.392699	705	P	B	B		Wilson, M., McNAb,R., & Henderson, B.(2002). Bacterial Diseases Mechanisms: An Introduction to cellular microbiology.Cambridge: Cambridge University Press. ; Burnett,G.W., &Schuster, G.S.(1974).Review of Pathogenic Microbiology.Saint Louis:The C.V. Mosby.	micrograph database at NIH National institute of allergy and infectious disease http://www.niaid.nih.gov/topics/biodefenserelated/biodefense/publicmedia/pages/image_library.aspx
Fervidobacterium nodosum	0.378832	0.19635	0.593957	496	FL	B	B		NCBI	Patel BKC, Morgan HW, Daniel RM (1985) Fervidobacterium nodosum gen. nov. and spec. nov., a new chemoorganotrophic, caldoactive, anaerobic bacterium. Arch Microbiol 141:63-69
Flavobacterium johnsoniae	0.439823	0.141372	0.981748	638	FL	B	B			Bernardet, J.-F., Segers, P., Vancanneyt, M., Berthe, F., Kersters, K. and Vandamme, P. (1996) Cutting a Gordian knot: emended classification and description of the genus Flavobacterium, emended description of the family Flavobacteriaceae, and proposal of Flavobacterium hydatis nom. nov. (basonym, Cytophaga aquatilis Strohl and Tait 1978). Int J Syst Bacteriol 46, 128-148.
Flavobacterium psychrophilum	0.874737	0.070686	2.82743	541	P	B	B		Crump, E.M., Perry, M. E., Clouthier, S.C., & Kay, W. W.(2001). Antigenic Characterization of the Fish Pathogen Flavobacterium psychrophilum. Applied and Environmental Microbiology, 67(2), 750-759.
Francisella tularensis	0.151091	0.006283	0.654237	498	OP	B	B		NCBI; Burnett,G.W., &Schuster, G.S.(1974).Review of Pathogenic Microbiology.Saint Louis:The C.V. Mosby.	Boone, D.R., Catenholz, R.W., Bergey, D.H., Garrity, G.M., Staley, J.T. (2001). Bergey’s manual of systematic bacteriology. (East Lansing, MI):Springer.
Frankia alni	10.8892	1.76715	33.5103	604	p	B	B		NCBI; JGI	Benson DR, Silvester WB (1993) Biology of Frankia strains, actinomycete symbionts of actinorhizal plants. Microbiol Mol Biol Rev. 57(2): 293-319
Frankia sp	10.8892	1.76715	33.5103	589	p	B	B		JGI	http://xbase.bham.ac.uk/campydb/phenotype.pl?search=Aerobe; Benson DR, Silvester WB (1993) Biology of Frankia strains, actinomycete symbionts of actinorhizal plants. Microbiol Mol Biol Rev. 57(2): 293-319
Fusobacterium nucleatum nucleatum	NA	NA	NA	489	OP	B	B		NCBI;Smith, L. D.(1975). The Pathogenic Anaerobic Bacteria.Springfield: Thomas Books.
Geobacillus (Bacillus) kaustophilus	NA	NA	NA	622	FL	B	B		NCBI	Takami H, Takaki Y, Chee G-J, Nishi S, Shimamura S, Suzuki H, Matsui S, Uchiyama I (2004) Thermoadaptation trait revealed by the genome sequence of thermophilic Geobacillus kaustophilus. Nucleic Acids Research 32(21):6292-6303
Geobacillus thermodenitrificans	0.589049	0.392699	0.785398	616	FL	B	B		NCBI	Feng L, Wang W, Cheng J, Ren Y, Zhao G, Gao C, Tang Y, Liu X, Han W, Peng X, Liu R, Wang L (2007) Genome and proteome of long-chain alkane degrading Geobacillus thermodenitrificans NG80-2 isolated from a deep-subsurface oil reservoir. Proc Natl Acad Sci U S A 104:5602-7; Ezeji TC, Wolf A, Bahl H (2005) Isolation, characterization, and identification of Geobacillus thermodenitrificans HRO10, an al…
Geobacter metallireducens	0.589049	0.392699	0.785398	621	FL	B	B	extrapolated from G. thermodenitrificans	NCBI
Geobacter sulfurreducens	0.589049	0.392699	0.785398	618	FL	B	B	extrapolated from G. thermodenitrificans	NCBI
Geobacter uraniumreducens	0.589049	0.392699	0.785398	633	FL	B	B	extrapolated from G. thermodenitrificans	NCBI
Gloeobacter violaceus	4.41786	3.53429	5.30144	625	FL	B	B		NCBI	Boone, D.R., Catenholz, R.W., Bergey, D.H., Garrity, G.M., Staley, J.T. (2001). Bergey’s manual of systematic bacteriology. East Lansing, MI:Springer.
Gluconacetobacter diazotrophicus	1.27235	0.282743	3.39292	607	FL	B	B		NCBI	Boone, D.R., Catenholz, R.W., Bergey, D.H., Garrity, G.M., Staley, J.T. (2001). Bergey’s manual of systematic bacteriology. (East Lansing, MI):Springer.
Gluconobacter oxydans	1.50207	0.510509	3.29867	572	FL	B	B			Douglas Krutil online; Boone, D.R., Catenholz, R.W., Bergey, D.H., Garrity, G.M., Staley, J.T. (2001). Bergey’s manual of systematic bacteriology. (East Lansing, MI):Springer.
Gramella forsetii	12.9591	2.35619	23.5619	593	FL	B	B	bacteroidetes extrapolation	NCBI	Lecointre G, Le Guyader H (2006) The Tree of Life: A Phylogenetic Classification. Belknap Press of Harvard University Press, Cambridge MA.
Granulibacter bethesdensis	65.4498	65.4498	65.4498	586	FL	B	B		NCBI;
Haemophilus ducreyi	1.96349	1.1781	2.74889	500	OP	B	B	gamma proteobacteria extrapolation	NCBI; Wilson, M., McNAb,R., & Henderson, B.(2002). Bacterial Diseases Mechanisms: An Introduction to cellular microbiology.Cambridge: Cambridge University Press. ; Burnett,G.W., &Schuster, G.S.(1974).Review of Pathogenic Microbiology.Saint Louis:The C.V. Mosby.	Lecointre G, Le Guyader H (2006) The Tree of Life: A Phylogenetic Classification. Belknap Press of Harvard University Press, Cambridge MA.
Haemophilus influenzae	1.96349	1.1781	2.74889	538	OP	B	B	gamma proteobacteria extrapolation	Burnett,G.W., &Schuster, G.S.(1974).Review of Pathogenic Microbiology.Saint Louis:The C.V. Mosby.	Lecointre G, Le Guyader H (2006) The Tree of Life: A Phylogenetic Classification. Belknap Press of Harvard University Press, Cambridge MA.
Haemophilus somnus	NA	NA	NA	527	OP	B	B		NCBI; Burnett,G.W., &Schuster, G.S.(1974).Review of Pathogenic Microbiology.Saint Louis:The C.V. Mosby.
Hahella chejuensis	1.7587	0.314159	4.52389	715	FL	B	B		NCBI	Jeong H, Yim JH, Lee C, Choi S-H, Park Y-K, Yoon SH, Hur C-G, Kang H-Y, Kim D, Lee HH, Park KH, Park S-H, Park H-S, Lee HK, Oh TK, Kim JF (2005) Genomic blueprint of Hahella chejuensis, a marine microbe producing an algicidal agent. Nucleic Acids Research 33(22):7066-7073; Lee HK, Chun J, Moon EY, Ko SH, Lee DS, Lee HS, Bae KS (2001) Hahella chejuensis gen. nov., sp. nov., an extracellular-polysa…
Halorhodospira halophila	1.96349	1.1781	2.74889	603	FL	B	B	gamma proteobacteria extrapolation	NCBI	Anton J, Rossello-Mora R, Rodriguez-V F, Amann R (2000) Extremely Halophilic Bacteria in Crystallizer Ponds from Solar Salterns. Applied and Environmental Microbiology 66(7):3052-3057; Joshi CP, Borucki B, Otto H, Meyer TE, Cusanovich MA, Heyn MP (2006) Photocycle and Photoreversal of Photoactive Yellow Protein at Alkaline pH: Kinetics, Intermediates, and Equilibria. Biochemistry 45:7057-7068; Le…
Helicobacter acinonychis	0.264581	0.015708	0.981748	432	OP	B	B	epsilon proteobacteria extrapolation	NCBI; Wilson, M., McNAb,R., & Henderson, B.(2002). Bacterial Diseases Mechanisms: An Introduction to cellular microbiology.Cambridge: Cambridge University Press.	Lecointre G, Le Guyader H (2006) The Tree of Life: A Phylogenetic Classification. Belknap Press of Harvard University Press, Cambridge MA.
Helicobacter hepaticus	0.264581	0.015708	0.981748	488	OP	B	B	epsilon proteobacteria extrapolation	NCBI; Wilson, M., McNAb,R., & Henderson, B.(2002). Bacterial Diseases Mechanisms: An Introduction to cellular microbiology.Cambridge: Cambridge University Press.	Lecointre G, Le Guyader H (2006) The Tree of Life: A Phylogenetic Classification. Belknap Press of Harvard University Press, Cambridge MA.
Helicobacter pylori	0.264581	0.015708	0.981748	445	OP	B	B	epsilon proteobacteria extrapolation	NCBI; Wilson, M., McNAb,R., & Henderson, B.(2002). Bacterial Diseases Mechanisms: An Introduction to cellular microbiology.Cambridge: Cambridge University Press.	Lecointre G, Le Guyader H (2006) The Tree of Life: A Phylogenetic Classification. Belknap Press of Harvard University Press, Cambridge MA.
Herminiimonas (Cenibacterium) arsenicoxydans	NA	NA	NA	625	FL	B	B		NCBI
Herpetosiphon aurantiacus	1.96349	0.392699	5.30144	644	FL	B	B		NCBI	Holt JG, Lewin RA (1968) Herpetosiphon aurantiacus gen. et sp. n., a new filamentous gliding organism. J Bacteriol. 95(6): 2407–2408. ; JGI organism home
Hyphomonas neptunium	0.883573	0.19635	2.35619	606	FL	B	B		NCBI	Boone, D.R., Catenholz, R.W., Bergey, D.H., Garrity, G.M., Staley, J.T. (2001). Bergey’s manual of systematic bacteriology. (East Lansing, MI):Springer.
Idiomarina loihiensis	0.08178	0.067348	0.096211	595	FL	B	B		NCBI
Jannaschia sp.	NA	NA	NA	636	FL	B	B		NCBI
Janthinobacterium sp.	4.05089	0.904779	10.6029	636	FL	B	B		NCBI	Boone, D.R., Catenholz, R.W., Bergey, D.H., Garrity, G.M., Staley, J.T. (2001). Bergey’s manual of systematic bacteriology. (East Lansing, MI):Springer.
Kineococcus radiotolerans	1.02265	0.523599	1.76715	593	FL	B	B			Phillips RW, Wiegel J, Berry CJ, Fliermans C, Peacock AD, White DC, Shimkets LJ (2002) Kineococcus radiotolerans sp. nov., a radiation-resistant, Gram-positive bacterium. International Journal of Systematic and Evolutionary Microbiology 52:933-938; Chung et al (2008). "Actinobacillus pleuropneumoniae". Pasteurellaceae: Biology, Genomics and Molecular Aspects. Caister Academic Press. ISBN 978-1-90…
Klebsiella pneumoniae	0.490874	0.251327	0.84823	681	OP	B	B		Wilson, M., McNAb,R., & Henderson, B.(2002). Bacterial Diseases Mechanisms: An Introduction to cellular microbiology.Cambridge: Cambridge University Press.	Burnett,G.W., &Schuster, G.S.(1974).Review of Pathogenic Microbiology.Saint Louis:The C.V. Mosby.
Lactobacillus acidophilus	2.11665	0.031416	11.3097	449	OP	B	B		EMBL-EBI	Tomás MSJ, Ocaria VS, Wiese B, Nader-Macias ME (2003) Growth and lactic acid production by vaginal Lactobacillus acidophilus CRL 1259, and inhibition of uropathogenic Escherichia coli. Journal of Medical Microbiology 52:1117-1124; EVELINE J.BARTOWSKY Oenococcus oeniand malolactic fermentation - moving into the molecular arena Australian Journal of Grape and Wine Research11,174–187,2005
Lactobacillus brevis	0.325155	0.282743	0.367566	469	FL	B	B		NCBI; JGI	JGI organism home
Lactobacillus casei	2.11665	0.031416	11.3097	494	OP	B	B		NCBI; JGI	Bartowsky EJ (2005) Oenococcus oeniand malolactic fermentation - moving into the molecular arena. Australian Journal of Grape and Wine Research 11:174–187
Lactobacillus delbrueckii bulgaricus	2.11665	0.031416	11.3097	432	FL	B	B		NCBI; JGI	Bartowsky EJ (2005) Oenococcus oeniand malolactic fermentation - moving into the molecular arena. Australian Journal of Grape and Wine Research 11:174–188
Lactobacillus gasseri	2.11665	0.031416	11.3097	430	P	B	B		NCBI; JGI	Bartowsky EJ (2005) Oenococcus oeniand malolactic fermentation - moving into the molecular arena. Australian Journal of Grape and Wine Research 11:174–189
Lactobacillus helveticus	2.11665	0.031416	11.3097	431	FL	B	B		NCBI; JGI	Bartowsky EJ (2005) Oenococcus oeniand malolactic fermentation - moving into the molecular arena. Australian Journal of Grape and Wine Research 11:174–190
Lactobacillus johnsonii	2.11665	0.031416	11.3097	428	P	B	B		NCBI; JGI	Bartowsky EJ (2005) Oenococcus oeniand malolactic fermentation - moving into the molecular arena. Australian Journal of Grape and Wine Research 11:174–191
Lactobacillus plantarum	2.11665	0.031416	11.3097	513	FL	B	B		NCBI; JGI	Bartowsky EJ (2005) Oenococcus oeniand malolactic fermentation - moving into the molecular arena. Australian Journal of Grape and Wine Research 11:174–192
Lactobacillus reuteri	2.11665	0.031416	11.3097	468	P	B	B		NCBI; JGI	Bartowsky EJ (2005) Oenococcus oeniand malolactic fermentation - moving into the molecular arena. Australian Journal of Grape and Wine Research 11:174–193
Lactobacillus sakei sakei	2.11665	0.031416	11.3097	463	FL	B	B		NCBI; JGI	Bartowsky EJ (2005) Oenococcus oeniand malolactic fermentation - moving into the molecular arena. Australian Journal of Grape and Wine Research 11:174–194
Lactobacillus salivarius salivarius	2.11665	0.031416	11.3097	444	P	B	B		NCBI; JGI	Bartowsky EJ (2005) Oenococcus oeniand malolactic fermentation - moving into the molecular arena. Australian Journal of Grape and Wine Research 11:174–195
Lactococcus lactis lactis	0.56745	0.098175	1.69646	486	FL	B	B		NCBI	Boone, D.R., Catenholz, R.W., Bergey, D.H., Garrity, G.M., Staley, J.T. (2001). Bergey’s manual of systematic bacteriology. East Lansing, MI:Springer.
Lawsonia intracellularis	2.97911	0.015708	17.6715	429	OP	B	B	delta proteobacteria extrapolation	NCBI	Lecointre G, Le Guyader H (2006) The Tree of Life: A Phylogenetic Classification. Belknap Press of Harvard University Press, Cambridge MA.
Legionella pneumophila	3.11018	0.141372	12.7234	589	P	B	B		NCBI; Wilson, M., McNAb,R., & Henderson, B.(2002). Bacterial Diseases Mechanisms: An Introduction to cellular microbiology.Cambridge: Cambridge University Press.	Boone, D.R., Catenholz, R.W., Bergey, D.H., Garrity, G.M., Staley, J.T. (2001). Bergey’s manual of systematic bacteriology. (East Lansing, MI):Springer.
Leifsonia xyli xyli	NA	NA	NA	498	OP	B	B		NCBI
Leptospira borgpetersenii hardjobovis	0.628319	0.628319	0.628319	536	P	B	B		NCBI; Burnett,G.W., &Schuster, G.S.(1974).Review of Pathogenic Microbiology.Saint Louis:The C.V. Mosby.	Burnett,G.W., &Schuster, G.S.(1974).Review of Pathogenic Microbiology.Saint Louis:The C.V. Mosby.
Leptospira interrogans lai	0.628319	0.628319	0.628319	557	P	B	B		NCBI; Burnett,G.W., &Schuster, G.S.(1974).Review of Pathogenic Microbiology.Saint Louis:The C.V. Mosby.	Burnett,G.W., &Schuster, G.S.(1974).Review of Pathogenic Microbiology.Saint Louis:The C.V. Mosby.
Leuconostoc mesenteroides mesenteroides	0.268606	0.137445	0.461814	472	FL	B	B		NCBI	Bergey DH, Holt JG (1994)Bergey's Manual of determinative Bacteriology. Williams and Wilkins, Philadelphia, PA.
Listeria innocua	0.198804	0.062832	0.392699	568	FL	B	B		NCBI	Bergey DH, Holt JG (1994)Bergey's Manual of determinative Bacteriology. Williams and Wilkins, Philadelphia, PA.
Listeria monocytogenes	0.294524	0.19635	0.392699	573	OP	B	B		NCBI; Burnett,G.W., &Schuster, G.S.(1974).Review of Pathogenic Microbiology.Saint Louis:The C.V. Mosby.; Wilson, M., McNAb,R., & Henderson, B.(2002). Bacterial Diseases Mechanisms: An Introduction to cellular microbiology.Cambridge: Cambridge University Press.	Listeria, Listeriosis, and Food Safety By Elliot T. Ryser, Elmer H. Marth Contributor Elliot T. Ryser Edition: 3, illustrated Published by CRC Press, 2007
Listeria welshimeri	0.294524	0.19635	0.392699	563	FL	B	B		NCBI	Listeria, Listeriosis, and Food Safety By Elliot T. Ryser, Elmer H. Marth Contributor Elliot T. Ryser Edition: 3, illustrated Published by CRC Press, 2007
Magnetospirillum magneticum	0.556651	0.094248	1.53938	622	FL	B	B		NCBI	Boone, D.R., Catenholz, R.W., Bergey, D.H., Garrity, G.M., Staley, J.T. (2001). Bergey’s manual of systematic bacteriology. (East Lansing, MI):Springer.
Mannheimia succiniciproducens	1.96349	1.1781	2.74889	562	P	B	B	gamma proteobacteria extrapolation	NCBI	Lecointre G, Le Guyader H (2006) The Tree of Life: A Phylogenetic Classification. Belknap Press of Harvard University Press, Cambridge MA.
Maricaulis maris				605	FL	B	B		NCBI
Marinobacter hydrocarbonoclasticus (aquaeolei)	0.294524	0.19635	0.392699	646	FL	B	B		NCBI
Marinomonas sp	1.96349	1.1781	2.74889	640	FL	B	B	gamma proteobacteria extrapolation	NCBI	Lecointre G, Le Guyader H (2006) The Tree of Life: A Phylogenetic Classification. Belknap Press of Harvard University Press, Cambridge MA.
Mesoplasma florum	0.028731	0.028731	0.028731	287	OP	B	B		NCBI
Mesorhizobium loti	0.696845	0.150796	1.90852	662	P	B	B		NCBI; Hanyu, M., Fujimoto, H., Tejima, K., Saeki, K.(2009). Functional differences of two distinct catalases in Mesorhizobium loti MAFF303099 under free-living and symbiotic conditions. Journal of Bacteriology,191(5), 1463-1471.	Boone, D.R., Catenholz, R.W., Bergey, D.H., Garrity, G.M., Staley, J.T. (2001). Bergey’s manual of systematic bacteriology. (East Lansing, MI):Springer.
Mesorhizobium sp.	0.696845	0.150796	1.90852	620	P	B	B		NCBI; Hanyu, M., Fujimoto, H., Tejima, K., Saeki, K.(2009). Functional differences of two distinct catalases in Mesorhizobium loti MAFF303099 under free-living and symbiotic conditions. Journal of Bacteriology,191(5), 1463-1471.	Boone, D.R., Catenholz, R.W., Bergey, D.H., Garrity, G.M., Staley, J.T. (2001). Bergey’s manual of systematic bacteriology. (East Lansing, MI):Springer.
Methylibium petroleiphilum	NA	NA	NA	665	FL	B	B		NCBI
Methylobacillus flagellatus	0.380133	0.274889	0.508938	606	FL	B	B		NCBI	Boone, D.R., Catenholz, R.W., Bergey, D.H., Garrity, G.M., Staley, J.T. (2001). Bergey’s manual of systematic bacteriology. (East Lansing, MI):Springer.
Methylobacterium extorquens	2.86278	0.502655	6.28318	639	FL	B	B		NCBI	Bergey DH, Holt JG (1994)Bergey's Manual of determinative Bacteriology. Williams and Wilkins, Philadelphia, PA.
Methylococcus capsulatus	1.29836	0.502655	2.65072	631	FL	B	B		NCBI	Boone, D.R., Catenholz, R.W., Bergey, D.H., Garrity, G.M., Staley, J.T. (2001). Bergey’s manual of systematic bacteriology. (East Lansing, MI):Springer.
Moorella thermoacetica	0.351858	0.351858	0.351858	561	FL	B	B		NCBI	Drake HL, Daniel SL (2004) Physiology of the thermophilic acetogen Moorella thermoacetica. Research in Microbiology 155:422-436
Mycobacterium avium paratuberculosis	0.432951	0.031416	1.5708	575	FL	B	B	extrapolated from M. leprae and M. tuberculosis	IslandPath; Wilson, M., McNAb,R., & Henderson, B.(2002). Bacterial Diseases Mechanisms: An Introduction to cellular microbiology.Cambridge: Cambridge University Press.
Mycobacterium bovis	0.432951	0.031416	1.5708	585	OP	B	B	extrapolated from M. leprae and M. tuberculosis	IslandPath; Wilson, M., McNAb,R., & Henderson, Brian.(2002). Bacterial Diseases Mechanisms: An Introduction to cellular microbiology.Cambridge: Combridge University Press.
Mycobacterium flavenscens (gilvum)	0.432951	0.031416	1.5708	613	FL	B	B	extrapolated from M. leprae and M. tuberculosis	NCBI;Wilson, M., McNAb,R., & Henderson, B.(2002). Bacterial Diseases Mechanisms: An Introduction to cellular microbiology.Cambridge: Cambridge University Press.
Mycobacterium leprae	0.565487	0.070686	1.5708	483	OP	B	B		Wilson, M., McNAb,R., & Henderson, B.(2002). Bacterial Diseases Mechanisms: An Introduction to cellular microbiology.Cambridge: Cambridge University Press.	Burnett,G.W., &Schuster, G.S.(1974).Review of Pathogenic Microbiology.Saint Louis:The C.V. Mosby.
Mycobacterium smegmatis	0.432951	0.031416	1.5708	617	FL	B	B	extrapolated from M. leprae and M. tuberculosis	NCBI;Wilson, M., McNAb,R., & Henderson, B.(2002). Bacterial Diseases Mechanisms: An Introduction to cellular microbiology.Cambridge: Cambridge University Press.
Mycobacterium sp	0.432951	0.031416	1.5708	609	FL	B	B	extrapolated from M. leprae and M. tuberculosis	NCBI;Wilson, M., McNAb,R., & Henderson, B.(2002). Bacterial Diseases Mechanisms: An Introduction to cellular microbiology.Cambridge: Cambridge University Press.
Mycobacterium tuberculosis	0.240528	0.031416	0.785398	586	OP	B	B		IslandPath; WWilson, M., McNAb,R., & Henderson, B.(2002). Bacterial Diseases Mechanisms: An Introduction to cellular microbiology.Cambridge: Cambridge University Press.	Burnett,G.W., &Schuster, G.S.(1974).Review of Pathogenic Microbiology.Saint Louis:The C.V. Mosby.
Mycobacterium ulcerans	0.432951	0.031416	1.5708	582	FL	B	B	extrapolated from M. leprae and M. tuberculosis	Wilson, M., McNAb,R., & Henderson, B.(2002). Bacterial Diseases Mechanisms: An Introduction to cellular microbiology.Cambridge: Cambridge University Press.
Mycobacterium vanbaalenii	0.432951	0.031416	1.5708	618	FL	B	B	extrapolated from M. leprae and M. tuberculosis	NCBI; Wilson, M., McNAb,R., & Henderson, B.(2002). Bacterial Diseases Mechanisms: An Introduction to cellular microbiology.Cambridge: Cambridge University Press.
Mycoplasma agalactiae	0.06545	0.004189	0.268083	267	OP	B	B		NCBI; Wilson, M., McNAb,R., & Henderson, B.(2002). Bacterial Diseases Mechanisms: An Introduction to cellular microbiology.Cambridge: Cambridge University Press.	Microbiology and Immunology online University of South Carolina School of Medicine, web site accessed March 25 2009
Mycoplasma capricolum capricolum	0.06545	0.004189	0.268083	291	OP	B	B		NCBI; Wilson, M., McNAb,R., & Henderson, B.(2002). Bacterial Diseases Mechanisms: An Introduction to cellular microbiology.Cambridge: Cambridge University Press.	Microbiology and Immunology online University of South Carolina School of Medicine, web site accessed March 25 2009
Mycoplasma gallisepticum	0.06545	0.004189	0.268083	282	OP	B	B		NCBI; Wilson, M., McNAb,R., & Henderson, B.(2002). Bacterial Diseases Mechanisms: An Introduction to cellular microbiology.Cambridge: Cambridge University Press.	Microbiology and Immunology online University of South Carolina School of Medicine, web site accessed March 25 2009
Mycoplasma genitalium	0.06545	0.004189	0.268083	254	OP	B	B		NCBI; Wilson, M., McNAb,R., & Henderson, B.(2002). Bacterial Diseases Mechanisms: An Introduction to cellular microbiology.Cambridge: Cambridge University Press.	Microbiology and Immunology online University of South Carolina School of Medicine, web site accessed March 25 2009
Mycoplasma hyopneumoniae	0.06545	0.004189	0.268083	246	OP	B	B		Wilson, M., McNAb,R., & Henderson, B.(2002). Bacterial Diseases Mechanisms: An Introduction to cellular microbiology.Cambridge: Cambridge University Press.	Microbiology and Immunology online University of South Carolina School of Medicine, web site accessed March 25 2009
Mycoplasma mobile	0.06545	0.004189	0.268083	274	OP	B	B		NCBI; Wilson, M., McNAb,R., & Henderson, B.(2002). Bacterial Diseases Mechanisms: An Introduction to cellular microbiology.Cambridge: Cambridge University Press.	Microbiology and Immunology online University of South Carolina School of Medicine, web site accessed March 25 2009
Mycoplasma mycoides mycoides SC	0.06545	0.004189	0.268083	293	OP	B	B		NCBI; Wilson, M., McNAb,R., & Henderson, B.(2002). Bacterial Diseases Mechanisms: An Introduction to cellular microbiology.Cambridge: Cambridge University Press.	Microbiology and Immunology online University of South Carolina School of Medicine, web site accessed March 25 2009
Mycoplasma penetrans	0.06545	0.004189	0.268083	306	OP	B	B		NCBI; Wilson, M., McNAb,R., & Henderson, B.(2002). Bacterial Diseases Mechanisms: An Introduction to cellular microbiology.Cambridge: Cambridge University Press.	Microbiology and Immunology online University of South Carolina School of Medicine, web site accessed March 25 2009
Mycoplasma pneumoniae	0.06545	0.004189	0.268083	263	OP	B	B		NCBI; Wilson, M., McNAb,R., & Henderson, B.(2002). Bacterial Diseases Mechanisms: An Introduction to cellular microbiology.Cambridge: Cambridge University Press.	Microbiology and Immunology online University of South Carolina School of Medicine, web site accessed March 25 2009
Mycoplasma pulmonis	0.06545	0.004189	0.268083	279	OP	B	B		NCBI;Wilson, M., McNAb,R., & Henderson, B.(2002). Bacterial Diseases Mechanisms: An Introduction to cellular microbiology.Cambridge: Cambridge University Press.	Microbiology and Immunology online University of South Carolina School of Medicine, web site accessed March 25 2009
Mycoplasma synoviae	0.06545	0.004189	0.268083	264	OP	B	B		NCBI; Wilson, M., McNAb,R., & Henderson, B.(2002). Bacterial Diseases Mechanisms: An Introduction to cellular microbiology.Cambridge: Cambridge University Press.	Microbiology and Immunology online University of South Carolina School of Medicine, web site accessed March 25 2009
Myxococcus xanthus	1.1781	0.981748	1.37445	689	FL	B	B		NCBI	Igoshin OA, Kaiser D, Oster G (2004) Breaking symmetry in myxobacteria. Current Biology 14(12):R459-R462
Neisseria gonorrhoeae	0.268083	0.268083	0.268083	535	OP	B	B		NCBI; Burnett,G.W., &Schuster, G.S.(1974).Review of Pathogenic Microbiology.Saint Louis:The C.V. Mosby	Burnett,G.W., &Schuster, G.S.(1974).Review of Pathogenic Microbiology.Saint Louis:The C.V. Mosby.
Neisseria meningitidis	0.268083	0.268083	0.268083	545	OP	B	B		NCBI; Burnett,G.W., &Schuster, G.S.(1974).Review of Pathogenic Microbiology.Saint Louis:The C.V. Mosby	Burnett,G.W., &Schuster, G.S.(1974).Review of Pathogenic Microbiology.Saint Louis:The C.V. Mosby.
Neorickettsia (Ehrlichia) sennetsu	0.321555	0.004189	1.76715	376	OP	B	B		NCBI	Boone, D.R., Catenholz, R.W., Bergey, D.H., Garrity, G.M., Staley, J.T. (2001). Bergey’s manual of systematic bacteriology. (East Lansing, MI):Springer.
Nitratiruptor sp	0.264581	0.015708	0.981748	524	FL	B	B	see nakagawa2005 for different strains; Lecointre and LeGuyader epsilon proteobacteria extrapolation	NCBI	Nakagawa S, Takaki Y, Shimamura S, Reysenbach A-L, takai K, Horikoshi K (2007) Deep-sea vent epsilon-proteobacterial genomes provide insights into emergence of pathogens. PNAS 104(29):12146-12150; Lecointre G, Le Guyader H (2006) The Tree of Life: A Phylogenetic Classification. Belknap Press of Harvard University Press, Cambridge MA.
Nitrobacter hamburgensis	0.577268	0.19635	1.27235	613	FL	B	B		NCBI	Boone, D.R., Catenholz, R.W., Bergey, D.H., Garrity, G.M., Staley, J.T. (2005). Bergey’s manual of systematic bacteriology. (East Lansing, MI):Springer.
Nitrobacter winogradskyi	0.577268	0.19635	1.27235	592	FL	B	B		NCBI	Boone, D.R., Catenholz, R.W., Bergey, D.H., Garrity, G.M., Staley, J.T. (2005). Bergey’s manual of systematic bacteriology. (East Lansing, MI):Springer.
Nitrosococcus oceani	1.96349	1.1781	2.74889	627	FL	B	B	gamma proteobacteria extrapolation	NCBI	Lecointre G, Le Guyader H (2006) The Tree of Life: A Phylogenetic Classification. Belknap Press of Harvard University Press, Cambridge MA.
Nitrosomonas europaea	0.956909	0.502655	1.61556	582	FL	B	B		NCBI	Boone, D.R., Catenholz, R.W., Bergey, D.H., Garrity, G.M., Staley, J.T. (2001). Bergey’s manual of systematic bacteriology. (East Lansing, MI):Springer.
Nitrosomonas eutropha	2.02544	1.25664	3.05284	571	FL	B	B		NCBI	Boone, D.R., Catenholz, R.W., Bergey, D.H., Garrity, G.M., Staley, J.T. (2001). Bergey’s manual of systematic bacteriology. (East Lansing, MI):Springer.
Nitrosospira multiformis	2.02544	1.25664	3.05284	608	FL	B	B	extrapolated from N. eutropha	NCBI
Nocardia farcinica	NA	NA	NA	605	FL	B	B		NCBI
Nocardioides sp.	NA	NA	NA	617	FL	B	B		NCBI
Nostoc (Anabaena) sp.	381.704	33.5103	1436.76	641	FL	B	B	cyanobacteria extrapolation	NCBI	Lecointre G, Le Guyader H (2006) The Tree of Life: A Phylogenetic Classification. Belknap Press of Harvard University Press, Cambridge MA.
Novosphingobium (Sphingomonas) aromaticivorans	NA	NA	NA	609	FL	B	B		NCBI
Oceanobacillus iheyensis	1.15454	0.706858	1.75929	610	FL	B	B		NCBI	Lu J, Nogi Y, Takami H (2001) Oceanobacillus iheyensis gen. nov., sp. nov., a deep-sea extremely halotolerant and alkaliphilic species isolated from a depth of 1050 m on the Iheya Ridge. FEMS Microbiology Letters 205:291-297
Ochrobactrum anthropi	1.37445	1.1781	1.5708	631	FL	B	B		NCBI	Boone, D.R., Catenholz, R.W., Bergey, D.H., Garrity, G.M., Staley, J.T. (2005). Bergey’s manual of systematic bacteriology. (East Lansing, MI):Springer.
Oenococcus oeni	0.268606	0.137445	0.461814	439	FL	B	B		NCBI	Bartowski EJ (2005) Oenococcus oeniand malolactic fermentation - moving into the molecular arena. Australian Journal of Grape and Wine Research 11:174–187
Onion yellows phytoplasma OY-M	NA	NA	NA	236	OP	B	B		NCBI
Orientia (Rickettsia) tsutsugamushi	0.696845	0.235619	1.50796	349	OP	B	B		NCBI	Boone, D.R., Catenholz, R.W., Bergey, D.H., Garrity, G.M., Staley, J.T. (2005). Bergey’s manual of systematic bacteriology. (East Lansing, MI):Springer.
Parabacteroides distasonis	12.9591	2.35619	23.5619	564	OP	B	B	bacteroidetes extrapolation	NCBI	Lecointre G, Le Guyader H (2006) The Tree of Life: A Phylogenetic Classification. Belknap Press of Harvard University Press, Cambridge MA.
Paracoccus denitrificans	NA	NA	NA	630	FL	B	B		NCBI
Parvibaculum lavamentivorans	NA	NA	NA	602	FL	B	B		NCBI
Pasteurella multocida	0.084823	0.012566	0.251327	571	OP	B	B		NCBI	Boone, D.R., Catenholz, R.W., Bergey, D.H., Garrity, G.M., Staley, J.T. (2001). Bergey’s manual of systematic bacteriology. (East Lansing, MI):Springer.
Pediococcus pentosaceus	0.381704	0.03351	1.43676	456	FL	B	B		NCBI	Bartowski EJ (2005) Oenococcus oeniand malolactic fermentation - moving into the molecular arena. Australian Journal of Grape and Wine Research 11:174–187
Pelobacter carbinolicus	2.97911	0.015708	17.6715	597	FL	B	B	delta proteobacteria extrapolation	NCBI	Lecointre G, Le Guyader H (2006) The Tree of Life: A Phylogenetic Classification. Belknap Press of Harvard University Press, Cambridge MA.
Pelobacter propionicus	2.97911	0.015708	17.6715	591	FL	B	B	delta proteobacteria extrapolation	NCBI	Lecointre G, Le Guyader H (2006) The Tree of Life: A Phylogenetic Classification. Belknap Press of Harvard University Press, Cambridge MA.
Pelodictyon luteolum	0.654237	0.028274	2.851	545	FL	B	B	GSB extrapolation	NCBI	Lecointre G, Le Guyader H (2006) The Tree of Life: A Phylogenetic Classification. Belknap Press of Harvard University Press, Cambridge MA.
Pelotomaculum thermopropionicum	0.99402	0.654237	1.40743	567	FL	B	B		NCBI	Imachi H, Sekiguchi Y, Kamagata Y, Hanada S, Ohashi A, Harada H (2002) Pelotomaculum thermopropionicum gen. nov., sp. nov., an anaerobic, thermophilic, syntrophic propionate-oxidizing bacterium. International Journal of Systematic and Evolutionary Microbiology 52:1729-1735
Petrotoga mobilis	20.0277	0.19635	88.3573	515	FL	B	B		NCBI	Lien T, Madsen M, Rainey FA, Birkeland N-K (1998) Petrotoga mobilis sp. nov., from a North Sea oil-production well. International Journal of Systematic Bacteriology 48:1007-1013
Photobacterium profundum	1.90852	1.00531	3.14159	680	FL	B	B		NCBI	Nogi Y, Masui N, Kato C (1998) Photobacterium produndum sp. nov., a new, moderately barophilic bacterial species isolated from a deep-sea sediment. Extremophiles 2:1-7
Photorhabdus luminescens laumondii	1.96349	1.1781	2.74889	670	OP	B	B	gamma proteobacteria extrapolation	NCBI	Lecointre G, Le Guyader H (2006) The Tree of Life: A Phylogenetic Classification. Belknap Press of Harvard University Press, Cambridge MA.
Phytoplasma aster yellows witches'-broom	NA	NA	NA	NA	OP	B	B		Ulrychova, M., &Jokes, M.(1977). Mycoplasma-like Bodies in Solanum laciniatum Plants Infected with Potato Witches' Broom Disease.Biologia Plantarum, 19(4), 248-252.	http://xbase.bham.ac.uk/campydb/phenotype.pl?search=Aerobe
Polaromonas naphthalenivorans	8.18123	0.523599	33.5103	665	FL	B	B		NCBI	Jeon CO, Park W, Ghiorse WC, Madsen EL (2004) Polaromonas naphthalenivorans sp. nov., a naphthalene-degrading bacterium from naphthalene-contaminated sediment. Int J Syst Evol Microbiol 54:93-97
Polaromonas sp.	1.25664	1.00531	1.50796	665	FL	B	B		NCBI	Boone, D.R., Catenholz, R.W., Bergey, D.H., Garrity, G.M., Staley, J.T. (2001). Bergey’s manual of systematic bacteriology. (East Lansing, MI):Springer.
Polynucleobacter sp	0.353429	0.176715	0.530144	567	FL	B	B		NCBI	Boone, D.R., Catenholz, R.W., Bergey, D.H., Garrity, G.M., Staley, J.T. (2001). Bergey’s manual of systematic bacteriology. (East Lansing, MI):Springer.
Porphyromonas gingivalis	12.9591	2.35619	23.5619	472	P	B	B	bacteroidetes extrapolation	Wilson, M., McNAb,R., & Henderson, B.(2002). Bacterial Diseases Mechanisms: An Introduction to cellular microbiology.Cambridge: Cambridge University Press.	Lecointre G, Le Guyader H (2006) The Tree of Life: A Phylogenetic Classification. Belknap Press of Harvard University Press, Cambridge MA.
Prochlorococcus marinus	0.538783	0.339292	0.804248	524	FL	B	B		NCBI
Propionibacterium acnes	NA	NA	NA	530	P	B	B		Wilson, M., McNAb,R., & Henderson, B.(2002). Bacterial Diseases Mechanisms: An Introduction to cellular microbiology.Cambridge: Cambridge University Press.
Prosthecochloris (Chlorobium) vibrioformis (phaeovibrioides)	0.654237	0.028274	2.851	537	FL	B	B	GSB extrapolation	NCBI	Lecointre G, Le Guyader H (2006) The Tree of Life: A Phylogenetic Classification. Belknap Press of Harvard University Press, Cambridge MA.
Pseudoalteromonas atlantica	1.96349	1.1781	2.74889	677	FL	B	B	gamma proteobacteria extrapolation	NCBI	Lecointre G, Le Guyader H (2006) The Tree of Life: A Phylogenetic Classification. Belknap Press of Harvard University Press, Cambridge MA.
Pseudoalteromonas haloplanktis	1.96349	1.1781	2.74889	633	FL	B	B	gamma proteobacteria extrapolation	NCBI	Lecointre G, Le Guyader H (2006) The Tree of Life: A Phylogenetic Classification. Belknap Press of Harvard University Press, Cambridge MA.
Pseudomonas aeruginosa	0.746619	0.294524	1.50796	709	FL	B	B		NCBI;Burnett,G.W., &Schuster, G.S.(1974).Review of Pathogenic Microbiology.Saint Louis:The C.V. Mosby.; Wilson, M., McNAb,R., & Henderson, B.(2002). Bacterial Diseases Mechanisms: An Introduction to cellular microbiology.Cambridge: Cambridge University Press.	Todar, K. (2008). Pseudomonas aeruginosa. Retrieved March 23,2009, from Todar’s Online Textbook of Bacteriology. Web Site: http://www.textbookofbacteriology.net/pseudomonas.html
Pseudomonas entomophila	1.43581	0.294524	3.92699	685	FL	B	B		NCBI;Burnett,G.W., &Schuster, G.S.(1974).Review of Pathogenic Microbiology.Saint Louis:The C.V. Mosby.; Wilson, M., McNAb,R., & Henderson, B.(2002). Bacterial Diseases Mechanisms: An Introduction to cellular microbiology.Cambridge: Cambridge University Press.	Boone, D.R., Catenholz, R.W., Bergey, D.H., Garrity, G.M., Staley, J.T. (2001). Bergey’s manual of systematic bacteriology. (East Lansing, MI):Springer.
Pseudomonas fluorescens	1.43581	0.294524	3.92699	697	FL	B	B		NCBI;Burnett,G.W., &Schuster, G.S.(1974).Review of Pathogenic Microbiology.Saint Louis:The C.V. Mosby.; Wilson, M., McNAb,R., & Henderson, B.(2002). Bacterial Diseases Mechanisms: An Introduction to cellular microbiology.Cambridge: Cambridge University Press.	Boone, D.R., Catenholz, R.W., Bergey, D.H., Garrity, G.M., Staley, J.T. (2001). Bergey’s manual of systematic bacteriology. (East Lansing, MI):Springer.
Pseudomonas mendocina	0.927752	0.538783	1.40743	664	FL	B	B		NCBI;Burnett,G.W., &Schuster, G.S.(1974).Review of Pathogenic Microbiology.Saint Louis:The C.V. Mosby.; Wilson, M., McNAb,R., & Henderson, B.(2002). Bacterial Diseases Mechanisms: An Introduction to cellular microbiology.Cambridge: Cambridge University Press.	Boone, D.R., Catenholz, R.W., Bergey, D.H., Garrity, G.M., Staley, J.T. (2005). Bergey’s manual of systematic bacteriology. (East Lansing, MI):Springer.
Pseudomonas putida	0.220893	0.06545	0.523599	687	FL	B	B		NCBI;Burnett,G.W., &Schuster, G.S.(1974).Review of Pathogenic Microbiology.Saint Louis:The C.V. Mosby.; Wilson, M., McNAb,R., & Henderson, B.(2002). Bacterial Diseases Mechanisms: An Introduction to cellular microbiology.Cambridge: Cambridge University Press.
Pseudomonas stutzeri	0.927752	0.538783	1.40743	660	FL	B	B		NCBI;Burnett,G.W., &Schuster, G.S.(1974).Review of Pathogenic Microbiology.Saint Louis:The C.V. Mosby.; Wilson, M., McNAb,R., & Henderson, B.(2002). Bacterial Diseases Mechanisms: An Introduction to cellular microbiology.Cambridge: Cambridge University Press.	Boone, D.R., Catenholz, R.W., Bergey, D.H., Garrity, G.M., Staley, J.T. (2001). Bergey’s manual of systematic bacteriology. (East Lansing, MI):Springer.
Pseudomonas syringae tomato	1.43581	0.294524	3.92699	687	P	B	B		NCBI;Burnett,G.W., &Schuster, G.S.(1974).Review of Pathogenic Microbiology.Saint Louis:The C.V. Mosby.; Wilson, M., McNAb,R., & Henderson, B.(2002). Bacterial Diseases Mechanisms: An Introduction to cellular microbiology.Cambridge: Cambridge University Press.	Boone, D.R., Catenholz, R.W., Bergey, D.H., Garrity, G.M., Staley, J.T. (2001). Bergey’s manual of systematic bacteriology. (East Lansing, MI):Springer.
Psychrobacter arcticum	0.678033	0.573419	0.79388	567	FL	B	B			Bakermans C, Ayala-del-Rıó HL, Ponder MA, Vishnivetskaya T, Gilichinsky D, Thomashow MF, Tiedje JM (2006) Psychrobacter cryohalolentis sp. nov. and Psychrobacter arcticus sp. nov., isolated from Siberian permafrost. International Journal of Systematic and Evolutionary Microbiology 56:1285–1291
Psychrobacter cryohalolentis (cryopegella)	0.365014	0.176715	0.653451	600	FL	B	B	extrapolated from Psychrobacter sp.	NCBI	Bakermans C, Ayala-del-Rıó HL, Ponder MA, Vishnivetskaya T, Gilichinsky D, Thomashow MF, Tiedje JM (2006) Psychrobacter cryohalolentis sp. nov. and Psychrobacter arcticus sp. nov., isolated from Siberian permafrost. International Journal of Systematic and Evolutionary Microbiology 56:1285–1291
Psychrobacter sp.	0.365014	0.176715	0.653451	581	FL	B	B		NCBI
Psychromonas ingrahamii	14.8489	7.36311	24.74	647	FL	B	B		NCBI	Auman AJ, Breezee JL, Gosink JJ, Kampfer P, Staley JT (2006) Psychromonas ingrahamii sp. nov., a novel gas vacuolate, psychrophilic bacterium isolated from Arctic polar sea ice. International Journal of Systematic and Evolutionary Microbiology, 56:1001–1007
Ralstonia (Cupriavidus) metallidurans	0.696845	0.235619	1.50796	679	FL	B	B		NCBI	Boone, D.R., Catenholz, R.W., Bergey, D.H., Garrity, G.M., Staley, J.T. (2001). Bergey’s manual of systematic bacteriology. (East Lansing, MI):Springer.
Ralstonia eutropha	0.696845	0.235619	1.50796	687	FL	B	B		NCBI	Boone, D.R., Catenholz, R.W., Bergey, D.H., Garrity, G.M., Staley, J.T. (2001). Bergey’s manual of systematic bacteriology. (East Lansing, MI):Springer.
Ralstonia solanacearum	0.696845	0.235619	1.50796	645	FL	B	B		NCBI	Boone, D.R., Catenholz, R.W., Bergey, D.H., Garrity, G.M., Staley, J.T. (2001). Bergey’s manual of systematic bacteriology. (East Lansing, MI):Springer.
Renibacterium salmoninarum	NA	NA	NA	542	P	B	B		USGS
Rhizobium etli	0.927752	0.235619	2.35619	617	P	B	B		CCG; Pistorio, M., Giusti, M.A., Del Papa, M.F., Draghi, W.O., Lozano, M.J., Tejerizo, G. T., et.al.(2008).Conjugal properties of the Sinorhizobium meliloti plasmid mobilome. FEMS Microbiology Ecology, 65(3), 372-382.	Boone, D.R., Catenholz, R.W., Bergey, D.H., Garrity, G.M., Staley, J.T. (2005). Bergey’s manual of systematic bacteriology. (East Lansing, MI):Springer.
Rhizobium leguminosarum	0.927752	0.235619	2.35619	628	P	B	B		NCBI; Pistorio, M., Giusti, M.A., Del Papa, M.F., Draghi, W.O., Lozano, M.J., Tejerizo, G. T., et.al.(2008).Conjugal properties of the Sinorhizobium meliloti plasmid mobilome. FEMS Microbiology Ecology, 65(3), 372-382.	Boone, D.R., Catenholz, R.W., Bergey, D.H., Garrity, G.M., Staley, J.T. (2005). Bergey’s manual of systematic bacteriology. (East Lansing, MI):Springer.
Rhodobacter sphaeroides	5.96412	4.18879	8.18123	628	FL	B	B		NCBI	Boone, D.R., Catenholz, R.W., Bergey, D.H., Garrity, G.M., Staley, J.T. (2005). Bergey’s manual of systematic bacteriology. (East Lansing, MI):Springer.
Rhodococcus sp	NA	NA	NA	623	FL	B	B		NCBI
Rhodoferax ferrireducens	3.14159	2.35619	3.92699	659	FL	B	B		NCBI	Finneran KT, Johnsen CV, Lovley DR (2003) Rhodoferax ferrireducens sp. nov., a psychrotolerant, facultatively anaerobic bacterium that oxidizes acetate with the reduction of Fe(III). International Journal of Systematic and Evolutionary Microbiology, 53:669–673
Rhodopirellula (Pirellula) baltica (sp.)	33.5103	33.5103	33.5103	610	FL	B	B	planctomycetes extrapolation	NCBI	Lecointre G, Le Guyader H (2006) The Tree of Life: A Phylogenetic Classification. Belknap Press of Harvard University Press, Cambridge MA.
Rhodopseudomonas palustris	0.706858	0.339292	1.27235	651	FL	B	B		NCBI	Boone, D.R., Catenholz, R.W., Bergey, D.H., Garrity, G.M., Staley, J.T. (2005). Bergey’s manual of systematic bacteriology. (East Lansing, MI):Springer.
Rhodospirillum rubrum	NA	NA	NA	628	FL	B	B		NCBI
Rickettsia akari	0.113097	0.113097	0.113097	393	OP	B	B		Islandpath;Burnett,G.W., &Schuster, G.S.(1974).Review of Pathogenic Microbiology.Saint Louis:The C.V. Mosby.Wilson, M., McNAb,R., & Henderson, B.(2002). Bacterial Diseases Mechanisms: An Introduction to cellular microbiology.Cambridge: Cambridge University Press.
Rickettsia bellii	0.113097	0.113097	0.113097	421	OP	B	B		Islandpath;Burnett,G.W., &Schuster, G.S.(1974).Review of Pathogenic Microbiology.Saint Louis:The C.V. Mosby.; Wilson, M., McNAb,R., & Henderson, B.(2002). Bacterial Diseases Mechanisms: An Introduction to cellular microbiology.Cambridge: Cambridge University Press.
Rickettsia canadensis	0.113097	0.113097	0.113097	383	OP	B	B		Islandpath;Burnett,G.W., &Schuster, G.S.(1974).Review of Pathogenic Microbiology.Saint Louis:The C.V. Mosby. ;Wilson, M., McNAb,R., & Henderson, B.(2002). Bacterial Diseases Mechanisms: An Introduction to cellular microbiology.Cambridge: Cambridge University Press.
Rickettsia conorii	0.113097	0.113097	0.113097	404	OP	B	B		Islandpath;Burnett,G.W., &Schuster, G.S.(1974).Review of Pathogenic Microbiology.Saint Louis:The C.V. Mosby. ;Wilson, M., McNAb,R., & Henderson, B.(2002). Bacterial Diseases Mechanisms: An Introduction to cellular microbiology.Cambridge: Cambridge University Press.
Rickettsia felis	0.113097	0.113097	0.113097	423	OP	B	B		Islandpath;Burnett,G.W., &Schuster, G.S.(1974).Review of Pathogenic Microbiology.Saint Louis:The C.V. Mosby. ;Wilson, M., McNAb,R., & Henderson, Brian.(2002). Bacterial Diseases Mechanisms: An Introduction to cellular microbiology.Cambridge: Combridge University Press.
Rickettsia massiliae	0.076969	0.042412	0.125664	392	OP	B	B		Islandpath;Burnett,G.W., &Schuster, G.S.(1974).Review of Pathogenic Microbiology.Saint Louis:The C.V. Mosby.; Wilson, M., McNAb,R., & Henderson, Brian.(2002). Bacterial Diseases Mechanisms: An Introduction to cellular microbiology.Cambridge: Combridge University Press.	Beati L, Raoult D. (1993) Rickettsia massiliae sp. nov., a new spotted fever group Rickettsia. Int J Syst Bacteriol. 43(4):839-40
Rickettsia prowazekii	0.113097	0.113097	0.113097	376	OP	B	B		Islandpath;Burnett,G.W., &Schuster, G.S.(1974).Review of Pathogenic Microbiology.Saint Louis:The C.V. Mosby.; Wilson, M., McNAb,R., & Henderson, B.(2002). Bacterial Diseases Mechanisms: An Introduction to cellular microbiology.Cambridge: Cambridge University Press.
Rickettsia rickettsii	0.381704	0.014137	1.76715	406	OP	B	B		Islandpath;Burnett,G.W., &Schuster, G.S.(1974).Review of Pathogenic Microbiology.Saint Louis:The C.V. Mosby.; Wilson, M., McNAb,R., & Henderson, B.(2002). Bacterial Diseases Mechanisms: An Introduction to cellular microbiology.Cambridge: Cambridge University Press.	Approimated as sphere from the materials and safety datasheet for this organism. http://www.msdsonline.com/
Rickettsia typhi	0.113097	0.113097	0.113097	375	OP	B	B		Islandpath;Burnett,G.W., &Schuster, G.S.(1974).Review of Pathogenic Microbiology.Saint Louis:The C.V. Mosby.; Wilson, M., McNAb,R., & Henderson, B.(2002). Bacterial Diseases Mechanisms: An Introduction to cellular microbiology.Cambridge: Cambridge University Press.
Roseiflexus castenholzii	1.71767	1.35717	2.12058	633	FL	B	B		NCBI	Hanada S, Takaichi S, Matsuura K, Nakamura K (2002) Roseiflexus castenholzii gen. nov., sp. nov., a thermophilic, filamentous, photosynthetic bacterium that lacks chlorosomes. International Journal of Systematic and Evolutionary Microbiology, 52:187–193
Roseiflexus sp	1.71767	1.35717	2.12058	630	FL	B	B		NCBI	Hanada S, Takaichi S, Matsuura K, Nakamura K (2002) Roseiflexus castenholzii gen. nov., sp. nov., a thermophilic, filamentous, photosynthetic bacterium that lacks chlorosomes. International Journal of Systematic and Evolutionary Microbiology, 52:187–194
Roseobacter denitrificans	0.66268	0.282743	1.27235	624	FL	B	B		NCBI; RoseoBase	Boone, D.R., Catenholz, R.W., Bergey, D.H., Garrity, G.M., Staley, J.T. (2001). Bergey’s manual of systematic bacteriology. (East Lansing, MI):Springer.
Rubrobacter xylanophilus	1.41764	0.636173	2.35619	587	FL	B	B		NCBI	Carreto, L., Moore, E., Nobre, M. F., Wait, R., Riley, P. W., Sharp, R. J. & da Costa, M. S. (1996). Rubrobacter xylanophilus sp. nov., a new thermophilic species isolated from a thermally polluted effluent. Int J Syst Bacteriol 46, 460–465.
Saccharophagus (Microbulbifer) degradans	1.96349	1.1781	2.74889	666	FL	B	B	gamma proteobacteria extrapolation	NCBI	Lecointre G, Le Guyader H (2006) The Tree of Life: A Phylogenetic Classification. Belknap Press of Harvard University Press, Cambridge MA.
Saccharopolyspora erythraea	NA	NA	NA	655	FL	B	B		NCBI
Salinibacter ruber	0.502655	0.251327	0.753982	571	FL	B	B		NCBI	Anton J, Rossello-Mora R, Rodriguez-V F, Amann R (2000) Extremely Halophilic Bacteria in Crystallizer Ponds from Solar Salterns. Applied and Environmental Microbiology 66(7):3052-3057
Salinispora arenicola	NA	NA	NA	615	FL	B	B		NCBI
Salinispora tropica	NA	NA	NA	597	FL	B	B		NCBI
Salmonella enterica Paratyphi A	1.96349	1.1781	2.74889	690	P	B	B	gamma proteobacteria extrapolation	NCBI;Burnett,G.W., &Schuster, G.S.(1974).Review of Pathogenic Microbiology.Saint Louis:The C.V. Mosby.; Wilson, M., McNAb,R., & Henderson, B.(2002). Bacterial Diseases Mechanisms: An Introduction to cellular microbiology.Cambridge: Cambridge University Press.	Lecointre G, Le Guyader H (2006) The Tree of Life: A Phylogenetic Classification. Belknap Press of Harvard University Press, Cambridge MA.
Salmonella enterica sv Typhi	1.96349	1.1781	2.74889	702	P	B	B	gamma proteobacteria extrapolation	Burnett,G.W., &Schuster, G.S.(1974).Review of Pathogenic Microbiology.Saint Louis:The C.V. Mosby.; Wilson, M., McNAb,R., & Henderson, B.(2002). Bacterial Diseases Mechanisms: An Introduction to cellular microbiology.Cambridge: Cambridge University Press.	Lecointre G, Le Guyader H (2006) The Tree of Life: A Phylogenetic Classification. Belknap Press of Harvard University Press, Cambridge MA.
Salmonella enterica Typhimurium LT2	1.96349	1.1781	2.74889	701	P	B	B	gamma proteobacteria extrapolation	NCBI; Burnett,G.W., &Schuster, G.S.(1974).Review of Pathogenic Microbiology.Saint Louis:The C.V. Mosby.; Wilson, M., McNAb,R., & Henderson, B.(2002). Bacterial Diseases Mechanisms: An Introduction to cellular microbiology.Cambridge: Cambridge University Press.	Lecointre G, Le Guyader H (2006) The Tree of Life: A Phylogenetic Classification. Belknap Press of Harvard University Press, Cambridge MA.
Serratia proteamaculans	1.96349	1.1781	2.74889	711	P	B	B	gamma proteobacteria extrapolation	NCBI; JGI	Lecointre G, Le Guyader H (2006) The Tree of Life: A Phylogenetic Classification. Belknap Press of Harvard University Press, Cambridge MA.
Shewanella amazonensis	1.96349	1.1781	2.74889	668	FL	B	B	gamma proteobacteria extrapolation	NCBI	Lecointre G, Le Guyader H (2006) The Tree of Life: A Phylogenetic Classification. Belknap Press of Harvard University Press, Cambridge MA.
Shewanella baltica	1.96349	1.1781	2.74889	669	FL	B	B	gamma proteobacteria extrapolation	NCBI	Lecointre G, Le Guyader H (2006) The Tree of Life: A Phylogenetic Classification. Belknap Press of Harvard University Press, Cambridge MA.
Shewanella denitrificans	1.96349	1.1781	2.74889	650	FL	B	B	gamma proteobacteria extrapolation	NCBI	Lecointre G, Le Guyader H (2006) The Tree of Life: A Phylogenetic Classification. Belknap Press of Harvard University Press, Cambridge MA.
Shewanella frigidimarina	1.96349	1.1781	2.74889	659	FL	B	B	gamma proteobacteria extrapolation	NCBI	Lecointre G, Le Guyader H (2006) The Tree of Life: A Phylogenetic Classification. Belknap Press of Harvard University Press, Cambridge MA.
Shewanella loihica	0.692721	0.692721	0.692721	662	FL	B	B		NCBI	Gao H, Obraztova A, Stewart N, Popa R, Fredrickson JK, Tiedje JM, Nealson KH, Zhou J (2006) Shewanella loihica sp. nov., isolated from iron-rich microbial mats in the Pacific Ocean. International Journal of Systematic and Evolutionary Microbiology 56:1911–1916
Shewanella oneidensis	1.96349	1.1781	2.74889	672	FL	B	B	gamma proteobacteria extrapolation	NCBI	Lecointre G, Le Guyader H (2006) The Tree of Life: A Phylogenetic Classification. Belknap Press of Harvard University Press, Cambridge MA.
Shewanella pealeana	0.490874	0.251327	0.84823	662	P	B	B			Leonardo MR, Moser DP, Barbieri E, Brantner CA, MacGregor BJ, Paster BJ, Stackebrandt E, Nealson KH (1999) Shewanella pealeana sp. nov., a member of the microbial community associated with the accessory nidamental gland of the squid Loligo pealei. International Journal of Systematic Bacteriology, 49:1341–1351
Shewanella putrefaciens	1.96349	1.1781	2.74889	680	FL	B	B	gamma proteobacteria extrapolation	NCBI	Lecointre G, Le Guyader H (2006) The Tree of Life: A Phylogenetic Classification. Belknap Press of Harvard University Press, Cambridge MA.
Shewanella sediminis	1.96349	1.1781	2.74889	663	FL	B	B	gamma proteobacteria extrapolation	NCBI	Lecointre G, Le Guyader H (2006) The Tree of Life: A Phylogenetic Classification. Belknap Press of Harvard University Press, Cambridge MA. ; Zhao J-S, Manno D, Beaulieu C, Paquet L, Hawari J (2005) Shewanella sediminis sp. nov., a novel Na+-requiring and hexahydro-1,3,5-trinitro-1,3,5-triazine-degrading bacterium from marine sediment. International Journal of Systematic and Evolutionary Microbiol…
Shewanella sp.	0.577268	0.282743	1.00531	675	FL	B	B			Boone, D.R., Catenholz, R.W., Bergey, D.H., Garrity, G.M., Staley, J.T. (2005). Bergey’s manual of systematic bacteriology. (East Lansing, MI):Springer.
Shigella boydii	1.16141	0.070686	4.71239	681	OP	B	B		Burnett,G.W., &Schuster, G.S.(1974).Review of Pathogenic Microbiology.Saint Louis:The C.V. Mosby.; Wilson, M., McNAb,R., & Henderson, B.(2002). Bacterial Diseases Mechanisms: An Introduction to cellular microbiology.Cambridge: Cambridge University Press.	N.P.Moyer, A.J.Degnan Shigella in Waterborne pathogens By American Water Works Association 2006 Denver, Co
Shigella dysenteriae	1.16141	0.070686	4.71239	664	OP	B	B		Burnett,G.W., &Schuster, G.S.(1974).Review of Pathogenic Microbiology.Saint Louis:The C.V. Mosby.; Wilson, M., McNAb,R., & Henderson, B.(2002). Bacterial Diseases Mechanisms: An Introduction to cellular microbiology.Cambridge: Cambridge University Press.	N.P.Moyer, A.J.Degnan Shigella in Waterborne pathogens By American Water Works Association 2006 Denver, Co
Shigella flexneri	1.16141	0.070686	4.71239	675	OP	B	B		Burnett,G.W., &Schuster, G.S.(1974).Review of Pathogenic Microbiology.Saint Louis:The C.V. Mosby.; Wilson, M., McNAb,R., & Henderson, B.(2002). Bacterial Diseases Mechanisms: An Introduction to cellular microbiology.Cambridge: Cambridge University Press.	N.P.Moyer, A.J.Degnan Shigella in Waterborne pathogens By American Water Works Association 2006 Denver, Co
Shigella sonnei	1.16141	0.070686	4.71239	706	OP	B	B		Burnett,G.W., &Schuster, G.S.(1974).Review of Pathogenic Microbiology.Saint Louis:The C.V. Mosby. ;Wilson, M., McNAb,R., & Henderson, B.(2002). Bacterial Diseases Mechanisms: An Introduction to cellular microbiology.Cambridge: Cambridge University Press.	N.P.Moyer, A.J.Degnan Shigella in Waterborne pathogens By American Water Works Association 2006 Denver, Co
Silicibacter (Roseobacter) sp.	0.66268	0.282743	1.27235	593	FL	B	B	extrapolated from R. denitrificans	NCBI
Silicibacter pomeroyi	0.66268	0.282743	1.27235	619	FL	B	B	extrapolated from R. denitrificans	NCBI
Sinorhizobium medicae WSM419	0.125664	0.125664	0.125664	610	P	B	B		Genamics; Pistorio, M., Giusti, M.A., Del Papa, M.F., Draghi, W.O., Lozano, M.J., Tejerizo, G. T., et.al.(2008).Conjugal properties of the Sinorhizobium meliloti plasmid mobilome. FEMS Microbiology Ecology, 65(3), 372-382.	JGI organism home
Sinorhizobium meliloti	0.179594	0.03351	0.523599	610	P	B	B	extrapolated from S. medicae	Milcamps, A., Struffl, P., & Bruign, F. J.(2001). The Sinorhizobium meliloti Nutrient-Deprivation-Induced Tyrosine Degradation Gene hmgA Is Controlled by a Novel Member of the arsR Family of Regulatory Genes. pplied and Environmental Microbiology,67(6), 2641-2648. Pistorio, M., Giusti, M.A., Del Papa, M.F., Draghi, W.O., Lozano, M.J., Tejerizo, G. T., et.al.(2008).Conjugal properties of the Sinor…
Sodalis glossinidius	1.96349	1.1781	2.74889	574	OP	B	B	gamma proteobacteria extrapolation	CDC	Lecointre G, Le Guyader H (2006) The Tree of Life: A Phylogenetic Classification. Belknap Press of Harvard University Press, Cambridge MA.
Solibacter (Acidobacteria) usitatus	NA	NA	NA	675	FL	B	B			Martín-Cuadrado A-B, Lopez-Garcıá P, Alba J-C, Moreira D, Monticelli L, Strittmatter A, Gottschalk G, Rodrıguez-Valera F(2007) Metagenomics of the Deep Mediterranean, a Warm Bathypelagic Habitat. PLOS One 9:e914
Sorangium cellulosum	4.31969	1.50796	9.04779	705	FL	B	B		NCBI
Sphingomonas wittichii	0.365014	0.19635	0.603186	614	FL	B	B		NCBI	JGI organism home
Sphingopyxis alaskensis	NA	NA	NA	600	FL	B	B		NCBI	JGI organism home
Staphylococcus aureus aureus	0.523599	0.06545	1.76715	572	P	B	B		Wilson, M., McNAb,R., & Henderson, B.(2002). Bacterial Diseases Mechanisms: An Introduction to cellular microbiology.Cambridge: Cambridge University Press.	Yousef, A.E., Carlstrom,C. (2003). Staphylococcus aureus. In Food Microbiology (pp.121-137). (Hoboken, NJ): Wiley-IEE
Staphylococcus epidermidis	0.523599	0.06545	1.76715	554	P	B	B		Burnett,G.W., &Schuster, G.S.(1974).Review of Pathogenic Microbiology.Saint Louis:The C.V. Mosby. ; Wilson, M., McNAb,R., & Henderson, B.(2002). Bacterial Diseases Mechanisms: An Introduction to cellular microbiology.Cambridge: Cambridge University Press.	Nilsson, M., Frykberg, L., Flock, Jan., Pei, L., Lindbery, M., & Guss, B. (1998). A fibrinogen-binding protein of staphylococcus epidermidis. Infection and Immunity, 66(6), 2666-2673.
Staphylococcus haemolyticus	0.268083	0.268083	0.268083	554	P	B	B		Wilson, M., McNAb,R., & Henderson, B.(2002). Bacterial Diseases Mechanisms: An Introduction to cellular microbiology.Cambridge: Cambridge University Press.	Burnett,G.W., &Schuster, G.S.(1974).Review of Pathogenic Microbiology.Saint Louis:The C.V. Mosby.
Staphylococcus saprophyticus saprophyticus	0.268083	0.268083	0.268083	545	P	B	B		Wilson, M., McNAb,R., & Henderson, B.(2002). Bacterial Diseases Mechanisms: An Introduction to cellular microbiology.Cambridge: Cambridge University Press.	Brooks, G.F., Butel, J.S., Morse, S.A., Melnick, J.L., Jawetz, E., Adelberg, E.A.,et al. (2004). The staphylococci. Jawetz, Melnick, &Adelberg’s Medical Microbiology (pp.223-230). (USA):McGraw-Hill Medical.; Burnett,G.W., &Schuster, G.S.(1974).Review of Pathogenic Microbiology.Saint Louis:The C.V. Mosby.
Streptococcus agalactiae	4.18879	4.18879	4.18879	478	P	B	B		Burnett,G.W., &Schuster, G.S.(1974).Review of Pathogenic Microbiology.Saint Louis:The C.V. Mosby.	Timoney, J.F., Gillespie, J.H., Scott, F.W., Barough, J.E. (1988). Hagan and Bruner's Microbiology and Infectious Diseases of Domestic Animals (pp.181-186). Ithaca, NY: Cornell University Press.
Streptococcus gordonii	0.35077	0.06545	1.02265	487	P	B	B		Burnett,G.W., &Schuster, G.S.(1974).Review of Pathogenic Microbiology.Saint Louis:The C.V. Mosby.	Todar, K. (2008). Streptococcus pneumoniae. Retrieved January 19,2009, from Todar’s Online Textbook of Bacteriology. Web Site: http://www.textbookofbacteriology.net/S.pneumoniae.html
Streptococcus mutans	0.35077	0.06545	1.02265	481	P	B	B		Burnett,G.W., &Schuster, G.S.(1974).Review of Pathogenic Microbiology.Saint Louis:The C.V. Mosby.	Todar, K. (2008). Streptococcus pneumoniae. Retrieved January 19,2009, from Todar’s Online Textbook of Bacteriology. Web Site: http://www.textbookofbacteriology.net/S.pneumoniae.html
Streptococcus pneumoniae	0.35077	0.06545	1.02265	482	P	B	B		Burnett,G.W., &Schuster, G.S.(1974).Review of Pathogenic Microbiology.Saint Louis:The C.V. Mosby.	Todar, K. (2008). Streptococcus pneumoniae. Retrieved January 19,2009, from Todar’s Online Textbook of Bacteriology. Web Site: http://www.textbookofbacteriology.net/S.pneumoniae.html
Streptococcus pyogenes	0.35077	0.06545	1.02265	474	P	B	B		Burnett,G.W., &Schuster, G.S.(1974).Review of Pathogenic Microbiology.Saint Louis:The C.V. Mosby.	Todar, K. (2008). Streptococcus pneumoniae. Retrieved January 19,2009, from Todar’s Online Textbook of Bacteriology. Web Site: http://www.textbookofbacteriology.net/S.pneumoniae.html
Streptococcus sanguinis	0.35077	0.06545	1.02265	499	P	B	B		Burnett,G.W., &Schuster, G.S.(1974).Review of Pathogenic Microbiology.Saint Louis:The C.V. Mosby.	Todar, K. (2008). Streptococcus pneumoniae. Retrieved January 19,2009, from Todar’s Online Textbook of Bacteriology. Web Site: http://www.textbookofbacteriology.net/S.pneumoniae.html
Streptococcus suis	0.35077	0.06545	1.02265	484	P	B	B		Burnett,G.W., &Schuster, G.S.(1974).Review of Pathogenic Microbiology.Saint Louis:The C.V. Mosby.	Todar, K. (2008). Streptococcus pneumoniae. Retrieved January 19,2009, from Todar’s Online Textbook of Bacteriology. Web Site: http://www.textbookofbacteriology.net/S.pneumoniae.html
Streptococcus thermophilus	NA	NA	NA	466	FL	B	B		NCBI; Burnett,G.W., &Schuster, G.S.(1974).Review of Pathogenic Microbiology.Saint Louis:The C.V. Mosby.	Radke-Mitchell LC, Sandine WE (1986) Influence of Temperature on Associative Growth of Streptococcus thermophilus and Lactobacillus bulgaricus. Journal of Dairy Science, 69(10):2558-2568
Streptomyces avermitilis	NA	NA	NA	670	FL	B	B		NCBI; Burnett,G.W., &Schuster, G.S.(1974).Review of Pathogenic Microbiology.Saint Louis:The C.V. Mosby.
Streptomyces coelicolor	2.35619	0.785398	3.92699	670	FL	B	B		NCBI; Burnett,G.W., &Schuster, G.S.(1974).Review of Pathogenic Microbiology.Saint Louis:The C.V. Mosby.	Dynamics of FtsZ Assembly during Sporulation in Streptomyces coelicolor A3(2) Nina Grantcharova, Ulrika Lustig, and Klas Flärdh Journal of Bacteriology, May 2005, p. 3227-3237, Vol. 187, No. 9
Sulfurovum sp	0.264581	0.015708	0.981748	547	FL	B	B	epsilon proteobacteria extrapolation	NCBI	Lecointre G, Le Guyader H (2006) The Tree of Life: A Phylogenetic Classification. Belknap Press of Harvard University Press, Cambridge MA.
Symbiobacterium thermophilum	0.300415	0.073631	0.673479	602	OP	B	B			Ueda K, Yamashita A, Ishikawa J, Shimada M, Watsuji T, Morimura K, Ikeda H, Hattori M, Beppu T (2004) Genome sequence of Symbiobacterium thermophilum, an uncultivable bacterium that depends on microbial commensalism. Nucleic Acids Research, 32(16):4937–4944; Ohno M, Shiratori H, Park MJ, Saitoh Y, Kumon Y, Yamashita N, Hirata A, Nishida H, Ueda K, Beppu T. (2000) Symbiobacterium thermophilum gen.…
Synechococcus elongatus	3.97608	1.1781	9.42478	573	FL	B	B		NCBI	ALBERT FRENKEL 1, HANS GAFFRON 1, and EDWIN H. BATTLEY PHOTOSYNTHESIS AND PHOTOREDUCTION BY THE BLUE GREEN ALGA, SYNECHOCOCCUS ELONGATUS, NÄG Biol Bull 99: 157-162. (October 1950)
Synechococcus sp. WH 8102	NA	NA	NA	NA	FL	B	B		NCBI
Synechocystis sp.	14.1372	14.1372	14.1372	593	FL	B	B		NCBI	Boone, D.R., Catenholz, R.W., Bergey, D.H., Garrity, G.M., Staley, J.T. (2001). Bergey’s manual of systematic bacteriology. (East Lansing, MI):Springer.
Syntrophobacter fumaroxidans	1.74947	0.282743	5.08938	619	FL	B	B		NCBI	Boone, D.R., Catenholz, R.W., Bergey, D.H., Garrity, G.M., Staley, J.T. (2001). Bergey’s manual of systematic bacteriology. (East Lansing, MI):Springer.
Syntrophomonas wolfei	6.63661	6.63661	6.63661	531	FL	B	B		NCBI	JGI organism home
Syntrophus aciditrophicus	0.367566	0.19635	0.615752	561	FL	B	B		NCBI
Thermoanaerobacter tengcongensis	1.30671	0.19635	2.82743	550	FL	B	B		NCBI	Xue Y, Xu Y, Liu Y, Ma Y, Zhou P (2001) Thermoanaerobacter tengcongensis sp. nov., a novel anaerobic, saccharolytic, thermophilic bacterium isolated from a hot spring in Tengcong, China. International Journal of Systematic and Evolutionary Microbiology, 51:1335–1341
Thermobifida fusca	NA	NA	NA	581	FL	B	B		NCBI
Thermosipho melanesiensis	0.441786	0.125664	0.989602	502	FL	B	B		NCBI	Antoine E, Cilia V, Meunier JR, Guezennec J, Lesongeur F, Barbier G (1997) Thermosipho melanesiensis sp. nov., a New Thermophilic Anaerobic Bacterium Belonging to the Order Thermotogales, Isolated from Deep-Sea Hydrothermal Vents in the Southwestern Pacific Ocean. International Journal of Systematic Bacteriology, 47(4):1118–1123
Thermosynechococcus elongatus	1.76715	0.523599	4.18879	562	FL	B	B		NCBI	Boussac A, Verbavatz J-M, Sugiura M (2008) Isotopic labelling of photosystem II in Thermosynechococcus elongatus. Photosynthesis Research 8(1-3):285-292
Thermotoga lettingae	1.10447	0.392699	2.35619	518	FL	B	B		NCBI	Balk M, Weijma J, Stams AJM (2002) Thermotoga lettingae sp. nov., a novel thermophilic, methanol-degrading bacterium isolated from a thermophilic anaerobic reactor. International Journal of Systematic and Evolutionary Microbiology, 52:1361–1368
Thermotoga maritima	0.785398	0.785398	0.785398	511	FL	B	B		NCBI	Gluch MF, Typke D, Baumeister W (1995) Motility and Thermotactic Responses of Thermotoga maritima. Journal of Bacteriology, 177(19):5473­5479
Thermotoga petrophila	2.55353	0.76969	5.49779	508	FL	B	B		NCBI	Takahata Y, Nishijima M, Hoaki T, Maruyama T (2001) Thermotoga petrophila sp. nov. and Thermotoga naphthophila sp. nov., two hyperthermophilic bacteria from the Kubiki oil reservoir in Niigata, Japan. International Journal of Systematic and Evolutionary Microbiology 51:1901–1909
Thermus thermophilus	0.376991	0.251327	0.502655	548	FL	B	B		NCBI
Thiobacillus denitrificans	0.392699	0.19635	0.589049	610	FL	B	B		NCBI	Moon HS, Ahn K-H, Lee S, Nam K, Kim JY (2004) Use of autotrophic sulfur-oxidizers to remove nitrate from bank filtrate in a permeable reactive barrier system. Environmental Pollution 129:499–507; Sublette KL (1987) Oxidation of Hydrogen Sulfide by Thiobacillus denitrificans: DesuIfurization of Natural Gas. Biotechnology and Bioengineering XXIX:249-257; Kelly DP, Wood AP (2000) Confirmation of Thi…
Thiomicrospira crunogena	0.182801	0.025133	0.589049	580	FL	B	B		NCBI	Jannash HW, Wirsen CO, Nelson DC, Robertson LA (1985) Thiomicrospira crunogena sp. nov., a Colorless, Sulfur-Oxidizing Bacterium from a Deep-sea Hydrothermal Vent. International Journal of Systematic Bacteriology, 35(4):422-424; Boone, D.R., Catenholz, R.W., Bergey, D.H., Garrity, G.M., Staley, J.T. (2001). Bergey’s manual of systematic bacteriology. (East Lansing, MI):Springer.
Thiomicrospira denitrificans	0.264581	0.015708	0.981748		FL	B	B	epsilon proteobacteria extrapolation		Lecointre G, Le Guyader H (2006) The Tree of Life: A Phylogenetic Classification. Belknap Press of Harvard University Press, Cambridge MA.
Treponema denticola	0.883573	0.03927	3.92699	489	P	B	B		Smith, L. D.(1975). The Pathogenic Anaerobic Bacteria.Springfield: Thomas Books.	Smith, L. D.(1975). The Pathogenic Anaerobic Bacteria.Springfield: Thomas Books.
Treponema pallidum pallidum	0.392699	0.15708	0.628319	373	P	B	B		Smith, L. D.(1975). The Pathogenic Anaerobic Bacteria.Springfield: Thomas Books.	Burnett,G.W., &Schuster, G.S.(1974).Review of Pathogenic Microbiology.Saint Louis:The C.V. Mosby.
Trichodesmium erythraeum	519.345	251.327	883.573	604	FL	B	B		NCBI
Tropheryma whipplei	0.074245	0.03927	0.120166	368	OP	B	B		NCBI; Boulos, A., Rolain, J., & Raoult, D. (2004). Antibiotic Susceptibility of Tropheryma whipplei in MRC5 Cells. Antimicrobial Agents and Chemotherapy, 48(3), 747-752.	La Scola B, Fenollar F, Fournier P-E, Altwegg M, Mallet M-N, Raoult D (2001) Description of Tropheryma whipplei gen. nov., sp. nov., the Whipple’s disease bacillus. International Journal of Systematic and Evolutionary Microbiology, 51:1471–1479
Ureaplasma urealyticum (parvum)	0.087114	0.000524	0.523599	255	P	B	B		NCBI
Verminephrobacter eiseniae	0.424115	0.163363	0.854513	629	OP	B	B		NCBI	Nicolás Pinel1, Seana K. Davidson2 and David A. Stahl1 Verminephrobacter eiseniae gen. nov., sp. nov., a nephridial symbiont of the earthworm Eisenia foetida (Savigny) nt J Syst Evol Microbiol 58 (2008), 2147-2157
Vibrio cholerae	2.35619	1.5708	3.14159	652	FL	B	B		Wilson, M., McNAb,R., & Henderson, B.(2002). Bacterial Diseases Mechanisms: An Introduction to cellular microbiology.Cambridge: Cambridge University Press.
Vibrio fischeri	1.92266	1.92266	1.92266	652	P	B	B		Wilson, M., McNAb,R., & Henderson, B.(2002). Bacterial Diseases Mechanisms: An Introduction to cellular microbiology.Cambridge: Cambridge University Press.	Dunlap PV, Kita-Tsukamoto K, Waterbury JB, Callahan SM (1995) Isolation and characterization of a visibly luminous variant of Vibrio fischeri strain ES114 from the sepiolid squid Euprymna scolopes. Arch Microbiol, 164:194–202; Soto W, Gutierrez J, Remmenga MD, Nishiguchi MK (2009) Salinity and Temperature Effects on Physiological Responses of Vibrio fischeri from Diverse Ecological Niches. Microb…
Vibrio harveyi	0.730028	0.353429	1.3069	680	FL	B	B		NCBI;Wilson, M., McNAb,R., & Henderson, B.(2002). Bacterial Diseases Mechanisms: An Introduction to cellular microbiology.Cambridge: Cambridge University Press.	Nackerdien ZE, Keynan A, Bassler BL, Lederberg J, Thaler DS (2008) Quorum Sensing Influences Vibrio harveyi Growth Rates in a Manner Not Fully Accounted For by the Marker Effect of Bioluminescence. PLOS One 3(2):e1671; Boone, D.R., Catenholz, R.W., Bergey, D.H., Garrity, G.M., Staley, J.T. (2001). Bergey’s manual of systematic bacteriology. (East Lansing, MI):Springer.
Vibrio parahaemolyticus	0.730028	0.353429	1.3069	677	FL	B	B		CDC;Wilson, M., McNAb,R., & Henderson, B.(2002). Bacterial Diseases Mechanisms: An Introduction to cellular microbiology.Cambridge: Cambridge University Press.	Boone, D.R., Catenholz, R.W., Bergey, D.H., Garrity, G.M., Staley, J.T. (2001). Bergey’s manual of systematic bacteriology. (East Lansing, MI):Springer.
Vibrio vulnificus	0.730028	0.353429	1.3069	676	FL	B	B		NCBI; Wilson, M., McNAb,R., & Henderson, B.(2002). Bacterial Diseases Mechanisms: An Introduction to cellular microbiology.Cambridge: Cambridge University Press.	Hsu W-Y, Wei C-I, Tamplin ML (1998) Enhanced Broth Media for Selective Growth of Vibrio vulnificus. Applied and Environmental Microbiology, 64(7):2701–2704; Boone, D.R., Catenholz, R.W., Bergey, D.H., Garrity, G.M., Staley, J.T. (2001). Bergey’s manual of systematic bacteriology. (East Lansing, MI):Springer.
Wigglesworthia (Glossina) glossinidia (brevipalpis)	1.16141	0.070686	4.71239	368	OP	B	B		NCBI
Wolbachia endosymbiont of Drosophila melanogaster	0.563859	0.008181	3.05363	397	OP	B	B		NCBI	Boone, D.R., Catenholz, R.W., Bergey, D.H., Garrity, G.M., Staley, J.T. (2001). Bergey’s manual of systematic bacteriology. (East Lansing, MI):Springer.
Wolinella succinogenes	1.76715	0.392699	4.71239	506	OP	B	B		Baar, C., Eppinger, M.,Raddatz, G., Simon, J., Lanz, C., Klimmek, O., & et.al.Complete genome sequence and analysis of Wolinella succinogenes.Proceedings of the National Academy of Sciences,100(20),1690–11695.	The Prokaryotes: Symbiotic associations, biotechnology, applied microbiologyBy Martin Dworkin, Stanley FalkowContributor Martin Dworkin, Stanley FalkowEdition: 3, illustratedPublished by Springer, 2006
Xanthobacter autotrophicus	1.30847	0.100531	4.71239	637	FL	B	B		NCBI	Boone, D.R., Catenholz, R.W., Bergey, D.H., Garrity, G.M., Staley, J.T. (2005). Bergey’s manual of systematic bacteriology. (East Lansing, MI):Springer.
Xanthomonas axonopodis pv. citri	0.274889	0.100531	0.565487	675	OP	B	B		NCBI	Boone, D.R., Catenholz, R.W., Bergey, D.H., Garrity, G.M., Staley, J.T. (2001). Bergey’s manual of systematic bacteriology. (East Lansing, MI):Springer.
Xanthomonas campestris campestris	0.274889	0.100531	0.565487	671	P	B	B		Weber, E., Ojanen-Reuhs, T., Huguet, E., Hause, G., Romantschuk, M., Korhonen, T.K., Bonas, U., & Koebnik, R.(2004). The Type III-Dependent Hrp Pilus Is Required for Productive Interaction of Xanthomonas ampestris pv. vesicatoria with Pepper Host Plants. Journal of Bacteriology. 187(7),2458-2468.	Boone, D.R., Catenholz, R.W., Bergey, D.H., Garrity, G.M., Staley, J.T. (2001). Bergey’s manual of systematic bacteriology. (East Lansing, MI):Springer.
Xanthomonas oryzae pv. oryzae	0.274889	0.100531	0.565487	637	P	B	B		NIAS	Boone, D.R., Catenholz, R.W., Bergey, D.H., Garrity, G.M., Staley, J.T. (2001). Bergey’s manual of systematic bacteriology. (East Lansing, MI):Springer.
Xylella fastidiosa CVC	1.96349	1.1781	2.74889	566	P	B	B	gamma proteobacteria extrapolation	Souza, L.,Wulff, N. A., Gaurivaud, P., Mariano, A.G., Virgilio, A. Azevedo, J.L., & Monterio, P.B.(2006) Disruption of Xylella fastidiosa CVC gumB and gumF genes affects biofilm formation without a detectable influence on exopolysaccharide production. FEMS Microbiology Letters. 257(2), 236-247.	Lecointre G, Le Guyader H (2006) The Tree of Life: A Phylogenetic Classification. Belknap Press of Harvard University Press, Cambridge MA.
Yersinia enterocolitica	1.96349	1.1781	2.74889	691	OP	B	B	gamma proteobacteria extrapolation	CDC; Wilson, M., McNAb,R., & Henderson, B.(2002). Bacterial Diseases Mechanisms: An Introduction to cellular microbiology.Cambridge: Cambridge University Press.; Kazuko, T., Yoko, K., Yukio. K., Ken-ichi, K., Masuo, O.(1991). Survival of Yersinia enterocolitica in Soil and Water. The Journal of Veterinary Medical Science., 53(1), 23-27.	Lecointre G, Le Guyader H (2006) The Tree of Life: A Phylogenetic Classification. Belknap Press of Harvard University Press, Cambridge MA.
Yersinia pestis Orientalis	0.808175	0.808175	0.808175	675	OP	B	B		CDC; Wilson, M., McNAb,R., & Henderson, B.(2002). Bacterial Diseases Mechanisms: An Introduction to cellular microbiology.Cambridge: Cambridge University Press.	Russell Kightley Media: Science Graphics: scientific illustration and animation Accessed March 23, 2009
Yersinia pseudotuberculosis	0.808175	0.808175	0.808175	682	OP	B	B	extrapolated from yersinia pestis	CDC; Wilson, M., McNAb,R., & Henderson, B.(2002). Bacterial Diseases Mechanisms: An Introduction to cellular microbiology.Cambridge: Cambridge University Press.
Zymomonas mobilis mobilis	4.52389	1.5708	9.23628	519	FL	B	B		NCBI	Boone, D.R., Catenholz, R.W., Bergey, D.H., Garrity, G.M., Staley, J.T. (2005). Bergey’s manual of systematic bacteriology. (East Lansing, MI):Springer.
Ashbya (Eremothecium) gossypii	403.13	132.536	673.724	672	FL	E	F	lateral cells		Kaufman A (2008). Polarized growth and septation in the filamentous ascomycete Ashbya gossypii analyzed by live cell imaging. PhD Thesis, University of Basel, Faculty of Science
Aspergillus (Emericella) nidulans	1646.98	1646.98	1646.98	755	FL	E	F	data approximated from growth and branching experiments and are likely to be imprecise; volumes are per nucleus, as taken from the referenced paper		Hubbard MA, Kaminskyj SGW (2008) Rapid tip-directed movement of Golgi equivalents in growing Aspergillus nidulans hyphae suggests a mechanism for delivery of growth-related materials. Microbiology, 154:1544–1553
Aspergillus clavatus	1646.98	1646.98	1646.98	766	FL	E	F	volume approximated from A. nidulans	doctorfungus.org database Rex JH, McGinnis M, Arikan S, Rodríguez-Adrián L, Kirsch M. Building a Medical Education Website: Lessons Learned From The DoctorFungus Website. 41st Interscience Conference on Antimicrobial Agents and Chemotherapy, Chicago, IL, Abstract 273, December 2001
Aspergillus flavus NRRL3357	1646.98	1646.98	1646.98	784	FL	E	F	volume approximated from A. nidulans	doctorfungus.org database Rex JH, McGinnis M, Arikan S, Rodríguez-Adrián L, Kirsch M. Building a Medical Education Website: Lessons Learned From The DoctorFungus Website. 41st Interscience Conference on Antimicrobial Agents and Chemotherapy, Chicago, IL, Abstract 273, December 2001
Aspergillus fumigatus	1646.98	1646.98	1646.98	767	FL	E	F	volume approximated from A. nidulans	doctorfungus.org database Rex JH, McGinnis M, Arikan S, Rodríguez-Adrián L, Kirsch M. Building a Medical Education Website: Lessons Learned From The DoctorFungus Website. 41st Interscience Conference on Antimicrobial Agents and Chemotherapy, Chicago, IL, Abstract 273, December 2001
Aspergillus niger	1646.98	1646.98	1646.98	625	FL	E	F	volume approximated from A. nidulans	doctorfungus.org database Rex JH, McGinnis M, Arikan S, Rodríguez-Adrián L, Kirsch M. Building a Medical Education Website: Lessons Learned From The DoctorFungus Website. 41st Interscience Conference on Antimicrobial Agents and Chemotherapy, Chicago, IL, Abstract 273, December 2001
Aspergillus oryzae	1646.98	1646.98	1646.98	747	FL	E	F	volume approximated from A. nidulans	doctorfungus.org database Rex JH, McGinnis M, Arikan S, Rodríguez-Adrián L, Kirsch M. Building a Medical Education Website: Lessons Learned From The DoctorFungus Website. 41st Interscience Conference on Antimicrobial Agents and Chemotherapy, Chicago, IL, Abstract 273, December 2001
Aspergillus terreus	1646.98	1646.98	1646.98	758	FL	E	F	volume approximated from A. nidulans	doctorfungus.org database Rex JH, McGinnis M, Arikan S, Rodríguez-Adrián L, Kirsch M. Building a Medical Education Website: Lessons Learned From The DoctorFungus Website. 41st Interscience Conference on Antimicrobial Agents and Chemotherapy, Chicago, IL, Abstract 273, December 2001
Batrachochytrium dendrobatidis JEL423	28.7309	0.113097	179.594	708	P	E	F	zoospores		Berger L, Speare R, Hyatt AD. (1999) Chytrid fungi and amphibian declines: overview, implications and future directions. In: Campbell A. (ed) Declines and disappearances of Australian frogs. Environment Australia: Canberra. 1999: 23-33; ISSG database http://www.issg.org/database/welcome/
Botrytis cinerea B05.10	589.049	589.049	589.049	744	FL	E	F	hyphae: length was divided by 7 nuclei for calculation		Hudecova D, Varecka L, Vollek V, Betina V (1994) Growth and morphogenesis of Botrytis cinerea. Effects of exogenous calcium ions, calcium channel blockers and cyclosporin A. Folia Microbiologica 39(4):269-275
Candida (Clavispora) lusitaniae	NA	NA	NA	675	FL	E	F		Birren B, Fink G, Lander E (2003) Fungal genome initiative. A white paper for fungal comparative genomics. Submitted by the Fungal Genome Initiative Steering Committee.; Holzschu DL, Presley HL, Miranda M, Phaff HJ (1979) Identification of Candida lusitaniae as an opportunistic yeast in humans. Journal of clinical microbiology 10(2):202-205	Buitinar L, Santos S,Spencer-Martins I, Oren A,Gunde-Cimerman N (2005) Yeast diversity in hypersaline habitats. FEMS Microbiology Letters 244:229-234; Choi MH, Park YH. Growth of Pichia guilliermondii A9, an osmotolerant yeast, in waste brine generated from kimchi production. Bioresource technology 1999, vol. 70, no3, pp. 231-236
Candida (Pichia) guilliermondii	NA	NA	NA	677	FL	E	F		Buitinar L, Santos S,Spencer-Martins I, Oren A,Gunde-Cimerman N (2005) Yeast diversity in hypersaline habitats. FEMS Microbiology Letters 244:229-234
Candida albicans	106.323	38.4845	226.195	691	OP	E	F		NCBI
Candida glabrata	37.331	14.7262	75.3982	668	FL	E	F		NCBI
Candida parapsilosis	NA	NA	NA	675	FL	E	F		Jarmuszkiewicz W, Milani G, Fortes F, Schreiber AZ, Sluse FE, Vercesi AE (2000) First evidence and characterization of an uncoupling protein in fungi kingdom: CpUCP of Candida parapsilosis. FEBS Letters 467:145-149
Candida tropicalis	NA	NA	NA	682	FL	E	F		Jarmuszkiewicz W, Milani G, Fortes F, Schreiber AZ, Sluse FE, Vercesi AE (2000) First evidence and characterization of an uncoupling protein in fungi kingdom: CpUCP of Candida parapsilosis. FEBS Letters 467:145-150
Chaetomium globosum	NA	NA	NA	756	FL	E	F		Reissinger A, Winter S, Steckelbroeck S, Hartung W, Sikora RA (2003) Infection of barley roots by Chaetomiun globosum: evidence for a protective role of the exodermis. Mycol. Res 107(9):1094-1102
Coccidioides immitis	31.8086	9.42478	75.3982	738	FL	E	F			Resnick S, Pappagianis D, McKerrow JH (1987) Proteinase Production by the Parasitic Cycle of the Pathogenic Fungus Coccidioides immitis. Infection and Immunity 55(11):2807-2815; doctorfungus.org database Rex JH, McGinnis M, Arikan S, Rodríguez-Adrián L, Kirsch M. Building a Medical Education Website: Lessons Learned From The DoctorFungus Website. 41st Interscience Conference on Antimicrobial Agen…
Coprinus cinereus	335.404	208.523	462.285	739	FL	E	F	monokaryon aerial hyphae		Greening JP, Moore D (1996) Morphometric analysis of cell size patterning involved in gravitropic curvature of the stipe of Coprinus cinereus. Advances in Space Research 17(6-7):83-86; Eline POLAK, Markus AEBI and Ursula KUES (2001) Morphological variations in oidium formation in the basidiomycete Coprinus cinereus Mycol. Res. 105 (5) : 603­610
Cryptococcus neoformans	127.832	8.18123	523.599	686	FL	E	F			doctorfungus,org database Rex JH, McGinnis M, Arikan S, Rodríguez-Adrián L, Kirsch M. Building a Medical Education Website: Lessons Learned From The DoctorFungus Website. 41st Interscience Conference on Antimicrobial Agents and Chemotherapy, Chicago, IL, Abstract 273, December 2001
Debaryomyces hansenii var. hansenii	NA	NA	NA	697	FL	E	F		Larsson C, MoralesC, Gustafsson L, Adler L (1990) Osmoregulation of the salt-tolerant yeyast Debaromyces hansenii grown in a chemostat at different salinities. Journal of bacteriology 172(4):1769-1774	Larsson C, MoralesC, Gustafsson L, Adler L (1990) Osmoregulation of the salt-tolerant yeyast Debaromyces hansenii grown in a chemostat at different salinities. Journal of bacteriology 172(4):1769-1774; Breuer U, Harms H (2006) Debaryomyces hansenii - an extremophilic yeast with biotechnological potential. Yeast 23(6):415-437
Fusarium (Gibberella) graminearum (zeae)	492.602	492.602	492.602	789	P	E	F	Fusarium semitectum hyphae		IDENTIFICATION OF THE ETIOLOGICAL AGENT FOR NECROTIZING SCUTE DISEASE IN THE TEXAS TOJournal of Wildlife Diseases, 37(2), 2001, pp. 223­228RTOISE Francis L. Rose,1,2 Joseph Koke,1 Robert Koehn,1 and Denise Smith1
Fusarium (Gibberella) verticillioides (moniliformis)	492.602	492.602	492.602	778	P	E	F	Fusarium semitectum hyphae		IDENTIFICATION OF THE ETIOLOGICAL AGENT FOR NECROTIZING SCUTE DISEASE IN THE TEXAS TOJournal of Wildlife Diseases, 37(2), 2001, pp. 223­228RTOISE Francis L. Rose,1,2 Joseph Koke,1 Robert Koehn,1 and Denise Smith1
Fusarium oxysporum lycopersici	492.602	492.602	492.602	781	P	E	F	Fusarium semitectum hyphae		Imazaki I, Kurahashi M, iida Y, Tsuge T (2007) Fow2, a Zn(II)2Cys6-type transcription regulator, controls plant infection of the vascular wilt fungus Fusarium oxysporum. Molecular Microbiology 63(3), 737–753; IDENTIFICATION OF THE ETIOLOGICAL AGENT FOR NECROTIZING SCUTE DISEASE IN THE TEXAS TOJournal of Wildlife Diseases, 37(2), 2001, pp. 223­228RTOISE Francis L. Rose,1,2 Joseph Koke,1 Robert Koe…
Histoplasma capsulatum class NAmI strain WU24	5.03263	5.03263	5.03263	721	FL	E	F	hypha		Darling ST (1909) The Morphology of the Parasite (Histoplasma capsulatum) and the Lesions of histoplasmosis, a Fatal Disease of Tropical America. JEM 11(4):515-531; Electron microscopy of the transitional conversion cell of Histoplasma capsulatum Robert G. Garrison, James W. Lane and Donald R. Johnson Mycopathologia Volume 44, Number 2 / May, 1971
Kluyveromyces lactis	NA	NA	NA	680	FL	E	F		NCBI
Kluyveromyces waltii	NA	NA	NA	663	FL	E	F		NCBI
Laccaria bicolor	335.404	208.523	462.285	748	FL	E	F	coprinus cinereus monokaryon aerial hyphae	NCBI
Lodderomyces elongisporus	NA	NA	NA	670	FL	E	F
Magnaporthe grisea	294.524	294.524	294.524	743	P	E	F			Howard RJ, Valent B (1996) Breaking and entering: Host Penetration by the Fungal Rice Blast Pathogen Magnaporthe grisea. Annual Review of Microbiology 50: 491-512
Malassezia globosa	75.7664	8.18123	268.083	651	FL	E	F			Xu J, Saunders CW, Hu P, Grant RA, Boekhout T, Kuramae EE, Kronstad JW, DeAngelis YM, Reeder NL, Johnstone KR, Leland M, Fieno AM, Begley WM, Sun Y, Lacey MP, Chaudhary T, Keough T, Chu C, Sears R, Yuan B, Dawson TL Jr (2007) Dandruff-associated Malassezia genomes reveal convergent and divergent virulence traits shared with plant and human fungal pathogens. PNAS 104(47):18730-18735
Mycosphaerella fijiensis	706.858	353.429	1060.29	748	P	E	F	M. musicola and M. fijiensis hyphae		D.S. Meredith, J.S. Lawrence (1969) Black leaf streak disease of bananas (Mycosphaerella fijiensis): Symptoms of disease in Hawaii, and notes on the conidial state of the causal fungus. Transactions of the British Mycological Society 52:3:459-475
Mycosphaerella graminicola	706.858	353.429	1060.29	759	P	E	F	M. musicola and M. fijiensis hyphae		D.S. Meredith, J.S. Lawrence (1969) Black leaf streak disease of bananas (Mycosphaerella fijiensis): Symptoms of disease in Hawaii, and notes on the conidial state of the causal fungus. Transactions of the British Mycological Society 52:3:459-476
Nectria haematococca mpVI	NA	NA	NA	780	FL	E	F
Neosartorya fischeri NRRL 181	1646.98	1646.98	1646.98	775	FL	E	F	volume approximated from A. fumigatus, b/c they are close relatives
Neurospora crassa 7	12350.8	12350.8	12350.8	758	FL	E	F	25-70 nuclei per hypha, so length is per nucleus		Seiler S, Nargang FE, Steinberg G, Schliwa M (1997) Kinesin is essential for cell morphogenesis and polarized secretion in Neurospora crassa. The EMBO Journal 16:3025 - 3034
Phanerochaete chrysosporium	NA	NA	NA	719	FL	E	F		NCBI
Phycomyces blakesleeanus	NA	NA	NA	740	FL	E	F		NCBI	JGE organism page
Pichia stipitis	NA	NA	NA	688	FL	E	F		NCBI
Podospora anserina	NA	NA	NA	781	FL	E	F		NCBI
Postia placenta	NA	NA	NA	747	FL	E	F			Illman B (1994) In vitro effect of isatin in wood decay fungi. In: Llewellyn, G. C.; Dashek, W. V.; O’Rear, C. E., eds. Biodeterioration research 4: Mycotoxins, wood decay, plant stress, biocorrosion, and general biodeterioration: Proceedings of 4th meeting of the Pan American Biodeterioration Society; 1991 August 20–25; as an electronic symposium. New York: Plenum Press: 307-315; 1994.
Puccinia graminis tritici	NA	NA	NA	692	OP	E	F			Abbasi M, Goodwin SB, Scholler M (2005) Taxonomy, phylogeny, and distribution of Puccinia graminis, the black stem rust: new insights based on rDNA sequence data. Mycoscience 46:241-247
Rhizopus oryzae	NA	NA	NA	725	P	E	F		NCBI
Saccharomyces bayanus	220.893	65.4498	523.599	660	FL	E	F	extrapolated from S. cerevisiae	NCBI
Saccharomyces cerevisiae	220.893	65.4498	523.599	686	FL	E	F			Johnston GC (1977) Cell size and budding during starvation of the yeast Saccharomyces cerevisiae. .J Bacteriol. 132(2):738-9; Johnston GC, Pringle JR, Hartwell LH. (1977) Coordination of growth with cell division in the yeast Saccharomyces cerevisiae. Exp Cell Res. 1977 Mar 1;105(1):79-98.
Saccharomyces cerevisiae SGD	220.893	65.4498	523.599	685	FL	E	F	extrapolated from S. cerevisiae	NCBI
Saccharomyces mikatae	220.893	65.4498	523.599	671	FL	E	F	extrapolated from S. cerevisiae	NCBI
Saccharomyces paradoxus	220.893	65.4498	523.599	669	FL	E	F	extrapolated from S. cerevisiae	NCBI
Schizosaccharomyces japonicus	NA	NA	NA	650	FL	E	F		NCBI
Schizosaccharomyces pombe	NA	NA	NA	678	FL	E	F		NCBI
Sclerotinia sclerotiorum	NA	NA	NA	751	FL	E	F		NCBI
Sporobolomyces roseus	NA	NA	NA	695	FL	E	F		JGI
Stagonospora (Phaeosphaeria) nodorum	NA	NA	NA	774	P	E	F		NCBI
Trichoderma (Hypocrea) reesei (jecorina)	NA	NA	NA	781	FL	E	F		Perlińska-Lenart U, Orłowski J, Laudy AE, Zdebska E, Palamarczyk G, Kruszewska JS (2006) Glycoprotein Hypersecretion Alters the Cell Wall in Trichoderma reesei Strains Expressing the Saccharomyces cerevisiae Dolichylphosphate Mannose Synthase Gene. Appl Environ Microbiol 72(12): 7778–7784
Trichoderma (Hypocrea) virens	NA	NA	NA	780	P	E	F		Howell CR, DeVay JE, Garber RH, Batson WE (1997) Field control of cotton seedling diseases with Trichoderma virens in combination with fungicide seed treatments. The Journal of Cotton Science 1:15-20
Uncinocarpus reesii	NA	NA	NA	721	FL	E	F		NCBI
Ustilago maydis	7.85398	7.85398	7.85398	719	OP	E	F			Boyce KJ, Chang H, D'Souza CA, Kronstad JW. (2005) An Ustilago maydis septin is required for filamentous growth in culture and for full symptom development on maize. Eukaryot Cell. (12):2044-56; Bolker M (2001) Ustilago maydis – a valuable model system for the study of fungal dimorphism and virulence. Microbiology 147:1395-1401
Vanderwaltozyma polyspora	NA	NA	NA	660	FL	E	F		NCBI
Yarrowia lipolytica	753.982	353.429	1374.45	689	FL	E	F		Kawasse KM, Amaral PF, Rocha-Leão MHM, Amaral AL, Ferreira EC, Coelho MAZ (2003) Morphological analysis of Yarrowia lipolytica under stress conditions through image processing. Bioprocess Biosyst Eng 25(6):371-5
Aedes aegypti	1150.35	1150.35	1150.35	830	FL	E	Meta	insect cell SF9		Palomares L, Joosten CE, Hughes PR, Granados RR, Shuler ML (2003) Novel insect cell line capable of complex N-glycosylation and sialylation of recombinant proteins. Biotechnol Progr. 2003;19:185-192.
Anopheles gambiae	1150.35	1150.35	1150.35	841	FL	E	Meta	insect cell SF9		Palomares L, Joosten CE, Hughes PR, Granados RR, Shuler ML (2003) Novel insect cell line capable of complex N-glycosylation and sialylation of recombinant proteins. Biotechnol Progr. 2003;19:185-192.
Apis mellifera ligustica	1150.35	1150.35	1150.35	834	FL	E	Meta	insect cell SF9		Palomares L, Joosten CE, Hughes PR, Granados RR, Shuler ML (2003) Novel insect cell line capable of complex N-glycosylation and sialylation of recombinant proteins. Biotechnol Progr. 2003;19:185-192.
Bombyx mori	1150.35	1150.35	1150.35	784	FL	E	Meta	insect cell SF9		Palomares L, Joosten CE, Hughes PR, Granados RR, Shuler ML (2003) Novel insect cell line capable of complex N-glycosylation and sialylation of recombinant proteins. Biotechnol Progr. 2003;19:185-192.
Bos taurus	2352.07	1767.15	3053.63	935	FL	E	Meta	horse liver cell		Annual report of the beaureu of aniaml industry for the year of 1895 and 1896. Washington Government Printing Office 1897
Branchiostoma floridae 1.0	NA	NA	NA	921	FL	E	Meta		NCBI
Caenorhabditis briggsae	2947.99	2947.99	2947.99	811	FL	E	Meta	959 cells in 1 mm long bodyx0.06 mm diameter of body		Francis MM, Mellem JE, Maricq AV (2003) Bridging the gap between genes and behavior: recent advances in the electrophysiological analysis of neural function in Caenorhabditis elegans. Trends in Neurosciences 26(2):90-99
Caenorhabditis elegans	2947.99	2947.99	2947.99	816	FL	E	Meta	959 cells in 1 mm long bodyx0.06 mm diameter of body		Francis MM, Mellem JE, Maricq AV (2003) Bridging the gap between genes and behavior: recent advances in the electrophysiological analysis of neural function in Caenorhabditis elegans. Trends in Neurosciences 26(2):90-100
Canis lupus familiaris	4188.79	4188.79	4188.79	937	FL	E	Meta	human liver cell		Poyck PPC, Hoekstra R, van Wijk ACWA, Attanasio C, Calise F, Chamuleau RAFM, van Gulik TM (2007) Functional and morphological comparison of three primary liver cell types cultured in the AMC bioartificial liver. Liver Transplantation 13(4):589–598
Capitella sp. I	2947.99	2947.99	2947.99	968	FL	E	Meta	similar body size to C. elegans, so extrapolate from it		Gamenick I, Abbiati M, Giere O (1998) Field distribution and sulfide tolerance of Capitella capitata (Annelida: Polychaeta) around shallow water hydrothermal vents off Milos (Aegean Sea). A new sibling species? Mar. Biol. 130:447-453; Gamenick I, Vismann B, Grieshaber MK, Giere O (1998) Ecophysical differentiation of Capitella capitata (Polychaeta). Sibling species from different sulfidic habitat…
Ciona intestinalis	321.555	179.594	523.599	776	FL	E	Meta	approx. from nephrocytes of ssessile tunicates, by similiarity		Heron AC (1976) A new type of excretory mechanisms in the Tunicates. Marine Biology 36:191-197
Ciona savignyi	321.555	179.594	523.599	770	FL	E	Meta	approx. from nephrocytes of ssessile tunicates, by similiarity		Heron AC (1976) A new type of excretory mechanisms in the Tunicates. Marine Biology 36:191-198
Culex pipiens quinquefasciatus	1150.35	1150.35	1150.35	831	FL	E	Meta	insect cell SF9		Palomares L, Joosten CE, Hughes PR, Granados RR, Shuler ML (2003) Novel insect cell line capable of complex N-glycosylation and sialylation of recombinant proteins. Biotechnol Progr. 2003;19:185-192.
Danio rerio	4056.13	3420.74	4765.17	902	FL	E	Meta	salmon liver cell		Takahashi1977.pdf
Daphnia pulex	1150.35	1150.35	1150.35	884	FL	E	Meta	insect cell SF9		Palomares L, Joosten CE, Hughes PR, Granados RR, Shuler ML (2003) Novel insect cell line capable of complex N-glycosylation and sialylation of recombinant proteins. Biotechnol Progr. 2003;19:185-192.
Drosophila melanogaster	1150.35	1150.35	1150.35	847	FL	E	Meta	insect cell SF9		Palomares L, Joosten CE, Hughes PR, Granados RR, Shuler ML (2003) Novel insect cell line capable of complex N-glycosylation and sialylation of recombinant proteins. Biotechnol Progr. 2003;19:185-192.
Drosophila melanogaster FlyBase 4.2	1150.35	1150.35	1150.35	847	FL	E	Meta	insect cell SF9		Palomares L, Joosten CE, Hughes PR, Granados RR, Shuler ML (2003) Novel insect cell line capable of complex N-glycosylation and sialylation of recombinant proteins. Biotechnol Progr. 2003;19:185-192.
Drosophila pseudoobscura	1150.35	1150.35	1150.35	836	FL	E	Meta	insect cell SF9		Palomares L, Joosten CE, Hughes PR, Granados RR, Shuler ML (2003) Novel insect cell line capable of complex N-glycosylation and sialylation of recombinant proteins. Biotechnol Progr. 2003;19:185-192.
Gallus gallus	1150.35	1150.35	1150.35	905	FL	E	Meta	chicken liver cell		Obrink B, Kuhlenschmidt MS, Roseman S (1977) Adhesive specificity of juvenile rat and chicken liver cells and membranes. PNAS 74(3):1077-1081
Gasterosteus aculeatus	4056.13	3420.74	4765.17	924	FL	E	Meta	salmon liver cell		Munshi JSD, Dutta HM (1996) Fish morphology. Horizon of new research. AA Balkema Publishers, Brookfield, VT.
Helobdella robusta	NA	NA	NA	852	FL	E	Meta
Homo sapiens	4188.79	40.1944	1.28825e+06	948	FL	E	Meta	human liver cell		Poyck PPC, Hoekstra R, van Wijk ACWA, Attanasio C, Calise F, Chamuleau RAFM, van Gulik TM (2007) Functional and morphological comparison of three primary liver cell types cultured in the AMC bioartificial liver. Liver Transplantation 13(4):589–598
Lottia gigantea	63.6173	63.6173	63.6173	891	FL	E	Meta	Diodora rhogocytes (recycling of pigment and detoxification)		Hazsprunar G (1996) The molluscan rhogocyte (pore-cell, blacenzelle, cellule nucale), and its significance for ideas on nephridial evolution. J Moll Stud. 62:185-211
Macaca mulatta	813.233	813.233	813.233	941	FL	E	Meta	mokey liver cell		electron microscopic atlas of cells, tissues and organs on the net
Monodelphis domestica	4188.79	4188.79	4188.79	932	FL	E	Meta	human liver cell		Poyck PPC, Hoekstra R, van Wijk ACWA, Attanasio C, Calise F, Chamuleau RAFM, van Gulik TM (2007) Functional and morphological comparison of three primary liver cell types cultured in the AMC bioartificial liver. Liver Transplantation 13(4):589–598
Mus musculus	5229.18	2972.92	8409.12	944	FL	E	Meta	mouse liver cell, overestimate of from cell diameter under glass, squished		Epstein CJ (1967) Cell size, Nuclear content, and the development of polyploidy in the mammalian liver. PNAS 57:327-334
Nasonia vitripennis+A117	1150.35	1150.35	1150.35	812	FL	E	Meta	insect cell SF9		Palomares L, Joosten CE, Hughes PR, Granados RR, Shuler ML (2003) Novel insect cell line capable of complex N-glycosylation and sialylation of recombinant proteins. Biotechnol Progr. 2003;19:185-192.
Nematostella vectensis 1.0	63.6173	63.6173	63.6173	938	FL	E	Meta	Diodora rhogocytes (recycling of pigment and detoxification)		Hazsprunar G (1996) The molluscan rhogocyte (pore-cell, blacenzelle, cellule nucale), and its significance for ideas on nephridial evolution. J Moll Stud. 62:185-211
Ornithorhynchus anatinus	4188.79	4188.79	4188.79	882	FL	E	Meta	human liver cell		Poyck PPC, Hoekstra R, van Wijk ACWA, Attanasio C, Calise F, Chamuleau RAFM, van Gulik TM (2007) Functional and morphological comparison of three primary liver cell types cultured in the AMC bioartificial liver. Liver Transplantation 13(4):589–598
Oryzias latipes	4056.13	3420.74	4765.17	911	FL	E	Meta	salmon liver cell		Munshi JSD, Dutta HM (1996) Fish morphology. Horizon of new research. AA Balkema Publishers, Brookfield, VT.
Pan troglodytes	4188.79	4188.79	4188.79	935	FL	E	Meta	human liver cell		Poyck PPC, Hoekstra R, van Wijk ACWA, Attanasio C, Calise F, Chamuleau RAFM, van Gulik TM (2007) Functional and morphological comparison of three primary liver cell types cultured in the AMC bioartificial liver. Liver Transplantation 13(4):589–598
Rattus norvegicus	12184.8	6287.89	20944.8	931	FL	E	Meta	rat liver cell		Obrink B, Kuhlenschmidt MS, Roseman S (1977) Adhesive specificity of juvenile rat and chicken liver cells and membranes. PNAS 74(3):1077-1081 ; Katayama S, Tateno C, Asahara T, yoshizato K (2001) Size-dependent in vivo growth potential of adult rat hepatocytes. American Journal of Pathology, 158(1)
Strongylocentrotus purpuratus	NA	NA	NA	883	FL	E	Meta
Takifugu rubripes	4056.13	3420.74	4765.17	925	FL	E	Meta	salmon liver cell		Munshi JSD, Dutta HM (1996) Fish morphology. Horizon of new research. AA Balkema Publishers, Brookfield, VT.
Tetraodon nigroviridis	4056.13	3420.74	4765.17	915	FL	E	Meta	salmon liver cell		Munshi JSD, Dutta HM (1996) Fish morphology. Horizon of new research. AA Balkema Publishers, Brookfield, VT.
Trichoplax adhaerens.	67433	0.523599	523599	836	FL	E	Meta	range from unidentified/undifferentiated cells to gametes		Pearse VB, Voigt O: Field biology of placozoans (Trichoplax): distribution, diversity, biotic interactions. Integrative and comparative biology 2007, 47(5):677-692; Ueda T, Koya S, Maruyama YK (1999) Dynamic patterns in the locomotion and feeding behaviors by the placozoan Trichoplax adhaerence. Biosystems 54:65-70
Xenopus laevis	4510.87	904.779	12770.1	851	FL	E	Meta	frog liver cell		Holmes SJ (1917) The biology of the frog. The Macmillan company. London
Xenopus tropicalis 44_41e	4510.87	904.779	12770.1	957	FL	E	Meta	frog liver cell		Holmes SJ (1917) The biology of the frog. The Macmillan company. London
Arabidopsis thaliana	87113.7	523.599	523599	829	FL	E	Pla			Miller EC: Plant physiology. New York and London: McGraw-Hill book company, Inc; 1938.; Haney AW: Plants and life. New York: Macmilan publishing; 1978
Medicago truncatula	87113.7	523.599	523599	635	FL	E	Pla			Miller EC: Plant physiology. New York and London: McGraw-Hill book company, Inc; 1938.; Haney AW: Plants and life. New York: Macmilan publishing; 1978
Oryza sativa ssp. Japonica	87113.7	523.599	523599	831	FL	E	Pla			Miller EC: Plant physiology. New York and London: McGraw-Hill book company, Inc; 1938.; Haney AW: Plants and life. New York: Macmilan publishing; 1978
Physcomitrella. patens patens	7238.23	7238.23	7238.23	839	FL	E	Pla	protonemas: 17.4x152.2; protonemal protoplasts can be approximated with spheres 24 micron diameter; caulonemas 20x57	The Big Canopy Database, BCD: http://acdrupal.evergreen.edu/canopy/home	Lee KJD, Sakatab Y, Mauc S-L, Pettolinoc F, Bacicc A, Quatranob RS, Knighta CD, Knoxa JP (2005) Arabinogalactan Proteins Are Required for Apical Cell Extension in the Moss Physcomitrella patens. The Plant Cell 17:3051-3065
Populus balsamifera trichocarpa	87113.7	523.599	523599	916	FL	E	Pla			Miller EC: Plant physiology. New York and London: McGraw-Hill book company, Inc; 1938.; Haney AW: Plants and life. New York: Macmilan publishing; 1978
Selaginella moellendorfii	87113.7	523.599	523599	823	FL	E	Pla			Miller EC: Plant physiology. New York and London: McGraw-Hill book company, Inc; 1938.; Haney AW: Plants and life. New York: Macmilan publishing; 1978
Vitis vinifera	87113.7	523.599	523599	824	FL	E	Pla			Miller EC: Plant physiology. New York and London: McGraw-Hill book company, Inc; 1938.; Haney AW: Plants and life. New York: Macmilan publishing; 1978
Aureococcus anophagefferens	14.1372	4.18879	33.5103	745	FL	E	Proto		Anderson DM, Keafer BA, Kulis DM, Waters RM, Nuzzi R (1993) An immunofluorescent survey of the brown tide chrysophyte Aureococcus anophagefferens along the northeast coast of the United States. Journal of plankton research 15(5):563-580
Chlamydomonas reinhardtii	523.599	523.599	523.599	797	FL	E	Proto			Harris EH (2001) Chlamydomonas as a model organism. Annual Review of Plant Physiology and Plant Molecular Biology 52:363-406
Cryptosporidium hominis	65.4498	65.4498	65.4498	436	OP	E	Proto			Khan, Omar A. Cryptosporidium parvum. Atlas of Medical Parasitology, Carlo Denegri Foundation.
Cryptosporidium parvum	65.4498	65.4498	65.4498	465	OP	E	Proto			Spano F, Crisanti A (2000) Cryptosporidium parvum: the many secrets of a small genome. International Journal for Parasitology 30:553–565
Cyanidioschyzon merolae	4.18879	4.18879	4.18879	701	FL	E	Proto			Misumi O, Matsuzaki M, Nozaki H, Miyagishima S, Mori T, Nishida K, Yagisawa F, Yoshida Y, Kuroiwa H, Kuroiwa T (2005) Cyanidioschyzon merolae Genome. A Tool for Facilitating Comparable Studies on Organelle Biogenesis in Photosynthetic Eukaryotes. Plant Physiology 137:567–585
Dictyostelium discoideum	1767.15	523.599	4188.79	761	FL	E	Proto			Bonner JT, Frascella EB (1953) Variations in Cell Size during the Development of the Slime Mold, Dictyostelium Discoideum. Biological Bulletin 104(3):297-300
Encephalitozoon cuniculi	1.76715	0.523599	4.18879	362	OP	E	Proto			Patterson-Kane JC, Caplazi P, Rurangirwa F, Tramontin RR, Wolfsdorf K. (2003) Encephalitozoon cuniculi placentitis and abortion in a quarterhorse mare. J Vet Diagn Invest. 15(1):57-9.
Entamoeba histolytica	22449.3	523.599	113097	497	OP	E	Proto			Biller L, Schmidt H, Krause E, Gelhaus C, Matthiesen J, Handal G, Lotter H, Janssen O, Tannich E, Bruchhaus I (2009) Comparison of two genetically related Entamoeba histolytica cell lines derived from the same isolate with different pathogenic properties. Proteomics 9:4107–4120
Giardia lamblia (intestinalis)	1027.79	346.361	2261.95	415	OP	E	Proto	trophozoite, size approximated from micrograph	http://www.cdc.gov/parasites/giardia/	http://dpd.cdc.gov/dpdx/Default.htm
Leishmania braziliensis MHOM/BR/75/M2904	703.717	703.717	703.717	606	OP	E	Proto	amastigotes		Balanco JMF, Pral EMF, Silva S, Bijovsky AT, Mortara RA, Alfieri SC (1998) Axenic cultivation and partial characterization of Leishmania braziliensis amastigote-like stages. Parasitology 116:103-113
Leishmania infantum	703.717	703.717	703.717	608	OP	E	Proto	extrapolated from braziliensis
Leishmania major	703.717	703.717	703.717	610	OP	E	Proto	extrapolated from braziliensis		de Veer MJ, Curtis JM, Baldwin TM, DiDonato JA, Sexton A, McConville MJ, Handman E, Schofield L (2003) MyD88 is essential for clearance of Leishmania major: possible role for lipophosphoglycan and Toll-like receptor 2 signaling. Eur. J. Immunol. 33: 2822–2831
Monosiga brevicollis	4.18879	4.18879	4.18879	766	FL	E	Proto			King N, Westbrook MJ, Young SL, Kuo A, Abedin M, Chapman J, Fairclough S, Hellsten U, Isogai Y, Letunic I, Marr M, Pincus D, Putnam N, Rokas A, Wright KJ, Zuzow R, Dirks W, Good M, Goodstein D, Lemons D, Li W, Lyons JB, Morris A, Nichols S, Richter DJ, Salamov A, Sequencing JG, Bork P, Lim WA, Manning G, Miller WT, McGinnis W, Shapiro H, Tjian R, Grigoriev IV, Rokhsar D. (2008) The genome of the …
Naegleria gruberi	1022.65	523.599	1767.15	709	FL	E	Proto			Fulton C (1993) Naegleria: A Research Partner For Cell and Developmental Biology. Journal of Eukaryotic Microbiology 40(4):520–532\
Ostreococcus lucimarinus	0.22089	0.06545	0.523599	717	FL	E	Proto			Merchant SS, Prochnik SE, Vallon O, Harris EH, Karpowicz SJ, Witman GB, Terry A, Salamov A, Fritz-Laylin LK, Maréchal-Drouard L, Marshall WF, Qu L, Nelson DR, Sanderfoot AA, Spalding MH, Kapitonov VV, Ren Q, Ferris P, Lindquist E, Shapiro H, Lucas SM, Grimwood J, Schmutz J, Chlamydomonas Annotation Team, JGI Annotation Team, Grigoriev IV, Rokhsar DS, Grossman AR (2007) The Chlamydomonas Genome Re…
Ostreococcus tauri	0.22089	0.06545	0.5236	717	FL	E	Proto			Merchant SS, Prochnik SE, Vallon O, Harris EH, Karpowicz SJ, Witman GB, Terry A, Salamov A, Fritz-Laylin LK, Maréchal-Drouard L, Marshall WF, Qu L, Nelson DR, Sanderfoot AA, Spalding MH, Kapitonov VV, Ren Q, Ferris P, Lindquist E, Shapiro H, Lucas SM, Grimwood J, Schmutz J, Chlamydomonas Annotation Team, JGI Annotation Team, Grigoriev IV, Rokhsar DS, Grossman AR (2007) The Chlamydomonas Genome Re…
Paramecium tetraurelia	294524	294524	294524	638	FL	E	Proto			Colin R. Curds, Michael A. Gates and David McL. Roberts "British and other freshwater ciliated protozoa Part II Ciliophora: Oligohymenophora and Polyhymenophora" Cambridge University Press, 1983
Phaeodactylum tricornutum	186.876	36.8155	530.929	732	FL	E	Proto			Lewin JC, Lewin RA, Philpott DE (1958) Observations on Phaeodactylum tricornutum. Microbiology 18(2):418-426
Phytophthora infestans	2049.89	176.715	7634.07	773	P	E	Proto			Nicholls H (2004) Stopping the Rot. PLoS Biol 2(7): e213.
Phytophthora ramorum	2049.89	176.715	7634.07	760	P	E	Proto	approximated from Phytophthora spp
Phytophthora sojae	2049.89	176.715	7634.07	751	P	E	Proto	approximated from Phytophthora spp
Plasmodium berghei	4188.79	4188.79	4188.79	551	P	E	Proto	appoximate trophic stage by schizont: ~ 10 per erythrocyte		Trager W, Jensen JB (2005) Human malaria parasites in continuous culture. J Parasitol. 91(3):484-6.
Plasmodium chabaudi	4188.79	4188.79	4188.79	544	P	E	Proto	appoximate trophic stage by schizont: ~ 10 per erythrocyte		Trager W, Jensen JB (2005) Human malaria parasites in continuous culture. J Parasitol. 91(3):484-6.
Plasmodium falciparum	4188.79	4188.79	4188.79	556	OP	E	Proto	appoximate trophic stage by schizont: ~ 10 per erythrocyte		Trager W, Jensen JB (2005) Human malaria parasites in continuous culture. J Parasitol. 91(3):484-6.
Plasmodium knowlesi	4188.79	4188.79	4188.79	562	P	E	Proto	appoximate trophic stage by schizont: ~ 10 per erythrocyte		Trager W, Jensen JB (2005) Human malaria parasites in continuous culture. J Parasitol. 91(3):484-6.
Plasmodium vivax	4188.79	4188.79	4188.79	562	P	E	Proto	appoximate trophic stage by schizont: ~ 10 per erythrocyte		Trager W, Jensen JB (2005) Human malaria parasites in continuous culture. J Parasitol. 91(3):484-6.
Plasmodium yoelii yoelii	4188.79	4188.79	4188.79	527	OP	E	Proto	appoximate trophic stage by schizont: ~ 10 per erythrocyte		Trager W, Jensen JB (2005) Human malaria parasites in continuous culture. J Parasitol. 91(3):484-6.
Tetrahymena thermophila	35342.9	35342.9	35342.9	670	FL	E	Proto			Collins K, Gorovsky MA. (2005) Tetrahymena thermophila. Curr Biol. 15(9):R317-8.
Thalassiosira pseudonana	33.5103	33.5103	33.5103	748	FL	E	Proto			JGI organism page
Theileria annulata	NA	NA	NA	488	OP	E	Proto
Theileria parva 1	NA	NA	NA	492	OP	E	Proto
Toxoplasma gondii	16.837	10.6029	25.1327	622	OP	E	Proto			Medina H, Barboza JM, Urdaneta H, Rondon M, Joshi NV. (2001) Morphological investigation of Toxoplasma gondii in vivo by a multiple beam interference microscope. Mem Inst Oswaldo Cruz. 96(7):983-6.
Trichomonas vaginalis	384.845	384.845	384.845	551	OP	E	Proto			Petrin D, Delgaty K, Bhatt R, Garber G. (1998) Clinical and microbiological aspects of Trichomonas vaginalis. Clin Microbiol Rev. 11(2):300-17.
Trypanosoma brucei	75.3982	75.3982	75.3982	591	OP	E	Proto	tachyzoite		Docampo, R. (2001) Atlas of Medical Helminthology and Protozoology. Trends Parasitol. 17, 553
Trypanosoma cruzi	9.42478	9.42478	9.42478	612	OP	E	Proto	trypomastigotes		Navarro MC, DeLima AR, Askue J, Contreras VT (2003) Morphological comparison of axenic amastigogenesis of trypomastigotes and metacyclic forms of Trypanosoma cruzi. Mem. Inst. Oswaldo Cruz 98(1):83-91.
Volvox carteri f. nagariensis	70833.6	32712.5	130862	806	FL	E	Proto	multicellular spheroid:500-2000 somatic cells and 16 germ cells; entire organism 500 micron diameter		Kirk DL (2005) A twelve-step program for evolving multicellularity and division of labor. BioEssays 27:299-310; Kirk DL, Nishii I. (2001) Volvox carteri as a model for studying the genetic and cytological control of morphogenesis. Dev Growth Differ. 43(6):621-31.

## Sheet: 2. Environmental parameters
species	Super kingdom	phylogeny	environmental adaptation	pressure, atm	oligo/copio trophy	nutritional categories	motility	sporulation	min pH	max pH	optimum PH	min T	max T	opt T	min salinity, % NaCl w/v	max salinity, % NaCl w/v	opt salinity, % NaCl w/v	growth rate, minutes doubling time at optimum	reference
Aeropyrum pernix	A		thermophilic, halotolerant	1		chemorganoheterotroph	Motile	NonSP	5	9	7	70	100	92.5	1.8	7	3.5	200	Sako Y, Nomura N, Uchida A, Ishida Y, Morii H, Koga Y, Hoaki T, Maruyama T (1996). Aeropyrum pernix gen. nov., sp. nov., a Novel Aerobic Hyperthermophilic Archaeon Growing at Temperatures up to 100°C. International Journal of Systematic Bacteriology, 46(4):1070-1077.
Archaeoglobus fulgidus	A		thermophilic, barophilic ~2000 m, acidotolerant	200		lithoorganotroph	Motile	NonSP	5.5	7.5	6.5	60	95	83			3.5	240	Klenk H, Clayton RA, Tomb J, White O, Nelson KE, Ketchum KA, Dodson RJ, Gwinn M, Hickey EK, Peterson JD, Richardson DL, Kerlavage AR, Graham DE, Kyrpides NC, Fleischmann RD, Quackenbush J, Lee NH, Sutton GG, Gill S, Kirkness EF, Dougherty BA, McKenney K, Adams MD, Loftus B, Peterson S, Reich CI, McNeil LK, Badger JH, Glodek A, Zhou L, Overbeek R, Gocayne JD, Weidman JF, McDonald L, Utterback T, C…
Caldivirga maquilingensis	A		thermophilic, acidotolerant	1		chemorganoheterotroph	Nonmotile	NonSP	2.3	5.9	3.95	60	92	85	0	0.75	0.38	480	Itoh, T., Suzuki, K., Sanchez, P., & Nakase, T. (1999). Caldivirga maquilingensis gen. nov., sp. nov., a new genus of rod-shaped crenarchaeote isolated from a hot spring in the Philippines. International Journal of Systematic Bacteriology, 49(3), 1157-1163; http://rosettaspaceproject.googlepages.com/NASARosettaOrganismsRLunsford1.htm accessed May 09 2009
Candidatus Methanoregula boonei	A		acidotolerant, psychrotolerant	1		mixotroph		NonSP	4	5.8	5	10	20	37				1440	Brauer, S.L., Cadillo-Quiroz, H., Yashiro, E., Yavitt, J.B., & Zinder, S.H. (2006). Isolation of a novel acidiphilic methanogen from an acidic peat bog. Nature 442(7099):192-194.
Haloarcula marismortui	A		halophilic	1		chemoorganotroph	Motile	NonSP						45	9.93	29.8	21.33		Oren, A., Ginzburg, M., Ginzburg, B.Z., Hochstein, L.I., & Volcani, B.E.(1990). Haloarcula marismortui (Volcani) sp. nov., nom. rev., an extremely halophilic bacterium from the Dead Sea. International Journal of Systematic Bacteriology, 40(2):209-210; http://rosettaspaceproject.googlepages.com/NASARosettaOrganismsRLunsford1.htm accessed May 09 2009; NS Baliga, R Bonneau, MT Facciotti, M Pan, G Gl…
Halobacterium salinarum	A		halophilic	1		chemoorganotroph	Motile	NonSP						42	8.766	22.79	17.53		genamics genomeseek; Zeng C, Zhu J-C, Liu Y, Yang Y, Zhu J-Y, Huang Y-P, Shen P (2006) Investigation of the influence of NaCl concentration on Halobacterium salinarum growth. Journal of Thermal Analysis and Calorimetry 84(3):625-630.
Haloquadratum walsbyi	A		halophilic	1	oligotroph	phototroph	Motile	NonSP	5.5	8.5	7	25	55	45	12	26	18		Burns, D. G., P. H. Janssen, T. Itoh, M. Kamekura, Z., Li, G. Jensen, F. E. Rodriguez-Valera, H. Bolhuis and M. L. Dyall-Smith. (2007) Haloquadratum walsbyi gen. nov., sp. nov., the square haloarchaeon of Walsby, isolated from saltern crystallizers in Australia and Spain. IJSEM 57: 387-392; Bolhuis, H., Poele, E.M., & Rodriguez-Valera, F.(2004). Isolation and cultivation of Walsby's square archae…
Hyperthermus butylicus	A		thermophilic	1		chemoorganotroph	Motile	NonSP			7	75	110	100.5		3	1.7	120	Zillig, W., Holz, I., Janekovic, D., Klenk, H., Imsel, E., Trent, J., et al. (1990). Hyperthermus butylicus, a Hyperthermophilic Sulfur-Reducing Archaebacterium That Ferments Peptides. Journal of Bacteriology, 172(7):3959-3965; http://rosettaspaceproject.googlepages.com/NASARosettaOrganismsRLunsford1.htm accessed May 09 2009
Ignicoccus hospitalis	A		halotolerant, thermophilic, acidotolerant	10.6		chemolithoautotroph	Nonmotile	NonSP	4.5	7	5.5	73	98	90	0.5	5	1.4	60	Paper W, Jahn U, Hohn MJ, Kronner M, Nather DJ, Burghardt T, Rachel R, Stetter KO, Huber H (2007) Ignicoccus hospitalis sp. nov., the host of ‘Nanoarchaeum equitans’. International Journal of Systematic and Evolutionary Microbiology, 57:803-808; Huber, H., Hohn, M.J., Rachel, R., Fuchs, T., Wimmer, V.C., & Stetter, K.O.(2002). A new phylum of Archaea represented by a nanosized hyperthermophilic s…
Metallosphaera sedula	A		thermophilic, acidophilic, radiation resistant	1		lithoorganotroph	Nonmotile	NonSp	1.5	3.5	2	55	83	75				270	Huber G, Spinnler C, Gambacorta A, Stetter KO (1989) Metallosphaera sedula gen. and sp. nov. Represents a New Genus of Aerobic, Metal-Mobilizing, Thermoacidophilic Archaebacteria. Systematic and Applied Microbiology 12:38-47; KS Auernik, Y Maezato, PH Blum, RM Kelly (2008) The Genome Sequence of the Metal-Mobilizing, Extremely Thermoacidophilic Archaeon Metallosphaera sedula Provides Insights int…
Methanobrevibacter smithii	A			1		chemorganoheterotroph	Nonmotile	NonSp	6.9	7.4	7.15			38					Balch, W.E., Fox, G.E., Magrum, L.J., Woese, C.R., & Wolfe, R.S. (1979) Methanogens: Reevaluation of a Unique Biological Group. Microbiological Reviews, 43(2):260-296; CampyDB
Methanocaldococcus jannaschii	A		halotolerant, thermophilic, acidotolerant, barophile 2600 m	260		chemolitoautotroph	Motile	NonSp	5.2	7	6	50	86	85	1	5	2.5	26	Jones, W.J., Leigh, J.A., Mayer, F., Woese, C.R., & Wolfe, R.S. (1983). Methanococcus jannaschii sp. nov., an extremely thermophilic methanogen from a submarine hydrothermal vent. Archives of Microbiology, 136(4):254-261; http://rosettaspaceproject.googlepages.com/NASARosettaOrganismsRLunsford1.htm accessed May 09 2009; CJ Bult, O White, GJ Olsen, L Zhou, RD Fleischmann, GG Sutton, JA Blake, LM F…
Methanococcoides burtonii	A		psychrophilic	1		chemorganoheterotroph	Motile	NonSp			7.7	-2.54	29.5	23.4	1.17	2.92	1.17		Franzmann, P.D., Springer, N., Ludwig, W., Conway de Macario, E., & Rohde, M. (1992). A Methanogenic Archaeon from Ace Lake, Antarctica: Methanococcoides Burtonii sp. nov. Systematic and Applied Microbiology, 15, 573-581.
Methanococcus aeolicus	A		halotolerant	1		chemolithoautotroph	Motile	NonSp	5.5	7.5	6.5	20	55	42	0.29	5.844	3.07	82.8	Kendall, M.M., Liu, Y., Sieprawska-Lupa, M., Stetter, K.O., Whitman, W.B. & Boone, D.R. (2006). Methanococcus aeolicus sp. nov., a mesophilic, methanogenic archaeon from shallow and deep marine sediments. International Journal of Systematic and Evolutionary Microbiology, 56(7):1525-1529; http://rosettaspaceproject.googlepages.com/NASARosettaOrganismsRLunsford1.htm accessed May 09 2009
Methanococcus maripaludis	A		hydrogenotrophic methanogen	1		chemolithoautotroph	Motile	NonSp	6	8	7	35	40		0.5	4	2.25		JGI organism home; http://rosettaspaceproject.googlepages.com/NASARosettaOrganismsRLunsford1.htm accessed May 09 2009; EL Hendrickson, R Kaul, Y Zhou, D Bovee, P Chapman, J Chung, EC de Macario, JA Dodsworth, W Gillett, DE Graham, M Hackett, AK Haydock, A Kang, ML Land, R Levy, TJ Lie, TA Major, BC Moore, I Porat, A Palmeiri, G Rouse, C Saenphimmachak, D Söll, S Van Dien, T Wang, WB Whitman, Q Xi…
Methanococcus vannielii	A		alkalitolerant	1		chemorganoheterotroph	Motile	NonSp	7.4	9.2	8	20	40	30					Stadtman TC, Barker HA (1951) Studies on the methane fermentationX. A New Formate-Decomposing Bacterium, Methanococcus vannielii. J Bacteriol. 62(3): 269–280.
Methanocorpusculum labreanum	A			1		chemolithoautotroph	Nonmotile	NonSp	6.5	7.5	7	25	45	37	0	1.5	7.25		Zhao, Y., Boone, D.R., Mah, R.A., Boone, J.E., & Xun, L. (1989). Isolation and Characterization of Methanocorpusculum labreanurn sp. nov. from the LaBrea Tar Pits. International Journal of Systematic Bacteriology, 39(1):10-13; http://rosettaspaceproject.googlepages.com/NASARosettaOrganismsRLunsford1.htm accessed May 09 2009
Methanoculleus marisnigri	A			1		lithoorganotroph	Motile	NonSp	7	8	7.5	20	25	22.5	0.1	1	0.25	263.7	Maestrojuan GM, Boone DR, Xun LY, Mah RA, Zhang LF (1990) Transfer of Methanogenium bourgense, Methanogenium marisnigri, Methanogenium olentangyi, and Methanogenium thermophilicum to the genus Methanoculleus gen. nov, emendation of Methanoculleus marisnigri and Methanogenium, and description of new strains of Methanoculleus bourgense and Methanoculleus marisnigr. Int J Syst Bacteriol 40:117–122; …
Methanopyrus kandleri	A		thermophilic, acidotolerant, barophile 2000m	200		chemolithoautotroph	Motile	NonSp	5.5	7	6.5	84	110	98	0	0.7	0.35		Ferry, J.G. (1993). Methanogenesis: Ecology, Physiology, Biochemistry & Genetics. New York: Springer; AI Slesarev, KV Mezhevaya, KS Makarova, NN Polushin, OV Shcherbinina, VV Shakhova, GI Belova, L Aravind, DA Natale, IB Rogozin, RL Tatusov, YI Wolf, KO Stetter, AG Malykh, EV Koonin, SA Kozyavkin (2002) The complete genome of hyperthermophile Methanopyrus kandleri AV19 and monophyly of archaeal m…
Methanosarcina acetivorans	A		halotolerant	2.98		chemorganoheterotroph	Nonmotile	NonSp	5.5	8.5	6.75	15	45	40	0	5.84	1.17	459.9	Sowers, K.R., Baron, S.F., & Ferry, J.G. (1984). Methanosarcina acetivorans sp. nov., an Acetotrophic Methane-Producing Bacterium Isolated from Marine Sediments. Applied and Environmental Microbiology, 47(5):971-978; KR Sowers, JG Ferry (1983) Isolation and Characterization of a Methylotrophic Marine Methanogen, Methanococcoides methylutens gen. nov., sp. nov. Appl Environ Microbiol 45(2):684–690.
Methanosarcina barkeri	A		alkalitolerant	1		lithoorganotroph	Nonmotile	NonSp	9.5	10	9.75			37					Maeder, D.L., Anderson, I., Brettin, T.S., Bruce, D.C., Gilna, P., Han, C.S., et al.(2006). The Methanosarcina barkeri Genome: Comparative Analysis with Methanosarcina acetivorans and Methanosarcina mazei Reveals Extensive Rearrangement within Methanosarcinal Genomes. The Journal of Bacteriology, 188(22):7922-7931.
Methanosarcina mazei	A			1		lithoorganotroph	Nonmotile	NonSp	5.5	8	7.2	30	40	35					Liu Y, Boone DR, Sleat R, Mah RA. (1985) Methanosarcina mazei LYC, a New Methanogenic Isolate Which Produces a Disaggregating Enzyme. Appl Environ Microbiol. 49(3):608-13; Maeder, D.L., Anderson, I., Brettin, T.S., Bruce, D.C., Gilna, P., Han, C.S., et al.(2006). The Methanosarcina barkeri Genome: Comparative Analysis with Methanosarcina acetivorans and Methanosarcina mazei Reveals Extensive Rear…
Methanosphaera stadtmanae	A			1		mixotroph	Nonmotile	NonSp	6.2	7.7	6.7			37					Miller, T.L.,& Wolin, M.J. (1985). Methanosphaera stadtmaniae gen. nov., sp. nov.: a species that forms methane by reducing methanol with hydrogen. Archives of Microbiology,141(2),116-122; CampyDB
Methanospirillum hungatei	A			1		chemorganoheterotroph	Motile	NonSp	6.5	7.2	7	30	37	33.5					Ferry, J.G., Smith, P.H., & Wolfe, R.S.(1974). Methanospirillum, a New Genus of Methanogenic Bacteria, and Characterization of Methanospirillum hungatii sp.nov. International Journal of Systematic Bacteriology, 24(4):465-469; http://rosettaspaceproject.googlepages.com/NASARosettaOrganismsRLunsford1.htm accessed May 09 2009
Methanothermobacter thermautotrophicus	A		thermophilic	1		chemolithoautotroph	Nonmotile	NonSp	6	8.8	7.4	40	75	67.5					Zeikus, J.G., & Wolfe, R.S. (1972). Methanobacterium thermoautotrophicus sp. n., an Anaerobic, Autotrophic, Extreme Thermophile. The Journal of Bacteriology, 109(2):707-715.
Methanothrix thermophila	A		thermophilic	1		chemorganoheterotroph		NonSp	6.1	7.5	7	30	70	57.5	0	0.2	0.1		Ferry, J.G. (1993). Methanogenesis: Ecology, Physiology, Biochemistry & Genetics.New York: Springer; HAMAP
Nanoarchaeum equitans	A		thermophilic, acidotolerant	11.6		chemorganoheterotroph	Nonmotile	NonSp	4.5	7	5.5	73	98	90	0.5	5	1.4		Huber, H., Hohn, M.J., Rachel, R., Fuchs, T., Wimmer, V.C., & Stetter, K.O. (2002). A new phylum of Archaea represented by a nanosized hyperthermophilic symbiont. Nature, 417(6884):63-67.
Natronomonas pharaonis	A		halophilic, alkalitolerant	1		chemorganoheterotroph	Motile	NonSp	6.1	11	8.5	25	55	45	10.23	29.22	20.45		Soliman, G.S.H., & TRÜPER, H.G.(1933). Halobacterium pharaonis sp. nov., a new, extremely haloalkaliphilic archaebacterium with low magnesium requirement. International Journal of Bacteriology, 33:438-440.
Nitrosopumilus maritimus	A			1		chemolithoautotroph	Nonmotile	NonSp									3.5	1273.8	Könneke, M., Bernhard, A.E., Torre, J.R., Walker, C.B., Waterbury, J.B., & Stahl, D.A. (2005). Isolation of an autotrophic ammonia-oxidizing marine archaeon. Nature, 437:543-546; http://rosettaspaceproject.googlepages.com/NASARosettaOrganismsRLunsford1.htm accessed May 09 2009
Picrophilus torridus	A		thermophilic, acidophilic	1		chemorganoheterotroph		NonSp	-0.07	3	0.7	45	65	60				540	Schleper, C., Puehler, G., Holz, I., Gambacorta, A., Janekovic, D.& Santarius, U. (1995). Picrophilus gen. nov., fam. nov.: a novel aerobic, heterotrophic, thermoacidophilic genus and family comprising archaea capable of growth around pH 0. Journal of Bacteriology,177(24):7050-7059.
Pyrobaculum aerophilum	A		thermophilic, barophile	1		lithoorganotroph	Motile	NonSp	5.8	9	7	75	104	100	0	3.6	1.5	180	Völkl,P., Huber, R., Drobner, E., Rachel, R., Burggraf, S., & Trincone, A.(1993). Pyrobaculum aerophilum sp. nov., a novel nitrate-reducing hyperthermophilic archaeum. Applied and Environmental Microbiology, 59(9), 2918-2926; LF Feinberg, R Srikanth, RW Vachet, JF Holden (2008) Constraints on Anaerobic Respiration in the Hyperthermophilic Archaea Pyrobaculum islandicum and Pyrobaculum aerophilum.…
Pyrobaculum arsenaticum	A		thermophilic	1		lithoorganotroph	Motile	NonSp				68	100	84	0	3	1.5		Huber R, Sacher M, Vollmann A, Huber H, Rose D (2000) Respiration of arsenate and selenate by hyperthermophilic archaea. System. Appl. Microbiol. 23:305-314
Pyrobaculum calidifontis	A		thermophilic	1		chemorganoheterotroph	Motile	NonSp	5.5	8	7	75	100	92.5	0	0.8	0	360	Amo, T., Paje, M.L.F., Inagaki, A., Ezaki, S., Atomi, H., & Imanaka, T. (2002). Pyrobaculum calidifontis sp. nov., a novel hyperthermophilic archaeon that grows in atmospheric air. Archaea, 1(2):113-121.
Pyrobaculum islandicum	A		thermophilic, alkalitolerant	1		lithoorganotroph	Motile	NonSp	5	9	8.5	74	102	100			0.8	260	JGI; Huber, R., Kristjansson, J.K., & Stetter, K.O. (2004). Pyrobaculum gen. nov., a new genus of neutrophilic, rod-shaped archaebacteria from continental solfataras growing optimally at 100°C. Archives of Microbiology, 149(2):95-101; LF Feinberg, R Srikanth, RW Vachet, JF Holden (2008) Constraints on Anaerobic Respiration in the Hyperthermophilic Archaea Pyrobaculum islandicum and Pyrobaculum ae…
Pyrococcus abyssi	A		thermophilic, barophile 2000m	200		chemorganoheterotroph	Motile	NonSp			7	67	102	96	0.2	0.3	0.25	33	Pledger RJ, Baross JA (1989) Characterization of an Extremely Thermophilic Archaebacterium Isolated From a Black Smoker Polychaete (Paralvinella Sp) at the Juan De Fuca Ridge. Systematic and Applied Microbiology 12(3):249-256; G Erauso, A-L Reysenbach, A Godfroy, J-R Meunier, B Crump, F Partensky, JA Baross, V Marteinsson, G Barbier, NR Pace, D Prieur (1993) Pyrococcus abyssi sp. nov., a new hype…
Pyrococcus furiosus	A		halotolerant, thermophilic	1		chemorganoheterotroph	Motile	NonSp	5	9	7	70	103	100	0.5	5	2.75	37	Fiala, G., & Stetter, K.O. (1986). Pyrococcus furiosus sp. nov. represents a novel genus of marine heterotrophic archaebacteria growing optimally at 100°C. Archives of Microbiology, 145(1):56-61; http://rosettaspaceproject.googlepages.com/NASARosettaOrganismsRLunsford1.htm accessed May 09 2009
Pyrococcus horikoshii	A		halotolerant, thermophilic, barophile 1395m.	139.5		chemorganoheterotroph	Motile	NonSp	5	8	7	80	102	98	1	5	2.4	32	Gonzalez, J.M., Masuchi, Y., Robb, F.T., Ammerman, J.W., Maeder, D.L., & Yanagibayashi, M. (1998). Pyrococcus horikoshii sp. nov., a hyperthermophilic archaeon isolated from a hydrothermal vent at the Okinawa Trough. Extremophiles, 2(2):123-130.
Staphylothermus marinus	A		thermophilic	1		chemorganoheterotroph	Nonmotile	NonSp	4.5	8.5	6.5	60	98	92	1	3.5	2.25	270	Fiala G, Stetter KO, Jannasch HW, Langworthy T, Madon J (1986) Staphylothermus marinus sp. nov. represents a novel genus of extremely thermophilic submarine heterotrophic archaebacteria growing up to 98°C. Syst Appl Microbiol 8:106­113; http://rosettaspaceproject.googlepages.com/NASARosettaOrganismsRLunsford1.htm accessed May 09 2009
Sulfolobus acidocaldarius	A		thermophilic, acidophilic	1		chemorganoheterotroph	Nonmotile	NonSp	1	6	2.5	55	85	72.5					NCBI genome project; L Chen, K Brügger, M Skovgaard, P Redder, Q She, E Torarinsson, B Greve, M Awayez, A Zibat, H-P Klenk, RA Garrett (2005) The Genome of Sulfolobus acidocaldarius, a Model Organism of the Crenarchaeota. J Bacteriol 187(14):4992–4999.
Sulfolobus solfataricus	A		thermophilic, acidophilic	1		chemorganoheterotroph	Motile	NonSp	2	4.5	3	50	87	85					genamics genomeseek
Sulfolobus tokodaii	A		thermophilic, acidophilic	1		lithoorganotroph	Motile	NonSp	2	5	2.75	70	85	80					Suzuki, T., Iwasaki, T., Uzawa, T., Hara, K., Nemoto, N., & Kon, T.(2002). Sulfolobus tokodaii sp. nov. (f. Sulfolobus sp. strain 7), a new member of the genus Sulfolobus isolated from Beppu Hot Springs, Japan. Extremophiles, 6(1), 39-44; Makarova KS, Sorokin AV, Novichkov PS, Wolf YI, Koonin EV (2007) Clusters of orthologous genes for 41 archaeal genomes and implications for evolutionary genomic…
Thermococcus kodakarensis	A		thermophilic	1		chemorganoheterotroph	Motile	NonSp	5	9	6.5	60	100	85					Morikawa M, Izawa Y, Rashid N, Hoaki T, Imanaka T (1994) Purification and characterization of a thermostable thiol protease from a newly isolated hyperthermophilic Pyrococcus sp. Appl Environ Microbiol. 60(12):4559-66.
Thermofilum pendens	A		thermophilic	1		lithoorganotroph	Nonmotile	NonSp						88					I Anderson, J Rodriguez, D Susanti, I Porat, C Reich, LE Ulrich, JG Elkins, K Mavromatis, A Lykidis, E Kim, LS Thompson, M Nolan, M Land, A Copeland, A Lapidus, S Lucas, C Detter, IB Zhulin, GJ Olsen, W Whitman, B Mukhopadhyay, J Bristow, Nikos Kyrpides (2008) Genome Sequence of Thermofilum pendens Reveals an Exceptional Loss of Biosynthetic Pathways without Genome Reduction. J Bacteriol 190(8): …
Thermoplasma acidophilum	A		thermophilic, acidophilic	1		chemorganoheterotroph	Motile	NonSp	0.5	4	1.5	45	63	59					Segerer, A., Langworthy,T.A., & Stetter,K.O. (1988). Thermoplasma acidophilum and Thermoplasma volcanium sp-nov from Solfatara Fields. Systematic and Applied Microbiology, 10(2):161-171.
Thermoplasma volcanium	A		thermophilic, acidophilic	1		chemorganoheterotroph	Motile	NonSp	1	4	2	33	67	60					Segerer, A., Langworthy,T.A., & Stetter,K.O. (1988). Thermoplasma acidophilum and Thermoplasma volcanium sp-nov from Solfatara Fields. Systematic and Applied Microbiology, 10(2):161-171.
uncultured methanogenic archaeon RC-I	A			1		mixotroph		NonSp											KEGG genome; C Erkel, M Kube, R Reinhardt, W Liesack (2006) Genome of Rice Cluster I Archaea—the Key Methane Producers in the Rice Rhizosphere. Science 313(5785):370–372
Acidobacterium sp.	B	fibrobacteres/acidobacteria	acidophile	1	Oligotroph	Chemorganoheterotroph	Nonmotile	NonSp	3	6	4.5	20	37	28.5	0	3	1.5		Kishimoto N, Kosako Y, Tano T (1991) Acidobacterium capsulatum gen. nov., sp. nov.: an acidophilic chemoorganotrophic bacterium containing menaquinone from acidic mineral environment. Current Microbiology 22:1-7; Barns SM, Takala SL, Kuske CR (1999) Wide distribution and diversity of members of the bacterial kingdom Acidobacterium in the environment. Applied and Environmental Microbiology 65(4):1…
Acidothermus cellulolyticus	B	ACTINOBACTERIA	acidophile, thermophile	1		Chemorganoheterotroph		Sp			5.5	55	60	58
Acidovorax avenae citrulli	B	PROTEOBACTERIA-BETA		1		Chemorganoheterotroph	Motile	NonSp				30	35	32.5					Burdman S, Kots N, Kritzman G, Kopelowitz J (2005) Molecular, physiological and host-range characterization of Acidovorax avenae subsp. Citrulli isolates from watermelon and melon in Israel. Plant disease 89(12):1339-1347;Boone, D.R., Catenholz, R.W., Bergey, D.H., Garrity, G.M., Staley, J.T. (2001). Bergey’s manual of systematic bacteriology. (East Lansing, MI):Springer.
Acidovorax sp	B	PROTEOBACTERIA-BETA		1		Chemorganoheterotroph	Motile	NonSp				30	35	32.5					Davidson SK, Stahl DA (2006) Transmission of nephridial bacteria of the earthworm Eisenia fetida. Applied and Environmental Microbiology 72(1):769-775; Boone, D.R., Catenholz, R.W., Bergey, D.H., Garrity, G.M., Staley, J.T. (2001). Bergey’s manual of systematic bacteriology. (East Lansing, MI):Springer.
Acinetobacter baumannii	B	PROTEOBACTERIA-GAMMA		1		Chemorganoheterotroph	Nonmotile				7			37			0.8	30	Couturier E, Rocha EP: Replication-associated gene dosage effects shape the genomes of fast-growing bacteria but only for transcription and translation genes. Mol Microbiol 2006, 59(5):1506-1518.
Acinetobacter calcoaceticus	B	PROTEOBACTERIA-GAMMA		1		Chemorganoheterotroph	Nonmotile	NonSp						37				30	Wetsth H, J Terp (1988) Community-acquired bacteremic Acinetobacter calcoaceticus var. anitratus Pneumonia. Infection 16(5):303-304 ; WA Brown, DG Cooper (1991) Self-Cycling Fermentation Applied to Acinetobacter calcoaceticus RAG-1 Appl Environ Microbiol 57(10):2901–2906
Actinobacillus pleuropneumoniae	B	PROTEOBACTERIA-GAMMA		1		Chemorganoheterotroph	Nonmotile	NonSp											Bosse, J.T., Janson, H., Sheehan, B.J., Beddek, A.J., Rycroft, A.N., & Kroll, J.S.(2002) Actinobacillus pleuropneumoniae: pathobiology and pathogenesis of infection.Microbes and Infection, 4(2):225-235.
Actinobacillus succinogenes	B	PROTEOBACTERIA-GAMMA	moderate acidophile	1		Chemorganoheterotroph		NonSp			5.5			37			0.8
Aeromonas hydrophila hydrophila	B	PROTEOBACTERIA-GAMMA	mesophilic, but Psychrotolerant: survives but does not grow at 4 C	1		Chemorganoheterotroph	Motile	NonSp	4.5	9	6.75	4	28	28	0	4	2		Boone, D.R., Catenholz, R.W., Bergey, D.H., Garrity, G.M., Staley, J.T. (2001). Bergey’s manual of systematic bacteriology. East Lansing, MI :Springer.
Aeromonas salmonicida salmonicida	B	PROTEOBACTERIA-GAMMA	Psychrotolerant	1		Chemorganoheterotroph	Nonmotile					0	34.5	23.5			3		Boone, D.R., Catenholz, R.W., Bergey, D.H., Garrity, G.M., Staley, J.T. (2001). Bergey’s manual of systematic bacteriology. East Lansing, MI:Springer; Martinez-Murcia AJ, Soler L, Saaverdra MJ, Chacon MR, Guarro J, Stackebrandt E, Figueras MJ (2005) Phenotypic, genotypic, and phylogenetic discrepancies to differentiate Aeromonas salmonicida from Aeromonas bestiarum. International Microbiology 8:2…
Agrobacterium tumefaciens	B	PROTEOBACTERIA-ALPHA		1		Chemorganoheterotroph	Motile	NonSp				25	28	26.3				180	Couturier, E., & Rocha, E.P.C.(2006). Replication-associated gene dosage effects shape the genomes of fast-growing bacteria but only for transcription and translation genes. Molecular Microbiology, 59(5):1506-1518.
Alcanivorax borkumensis	B	PROTEOBACTERIA-GAMMA	halophile	1	Oligotroph	Chemorganoheterotroph	Nonmotile					15	35	25	1	12.5	6.75		Yakimov MM, Golyshin PN, Lang S, Moore ERB, Abraham W-R, Lunsdorf H, TimmisKN (1998) Alkanivorax borkumensis gen. nov., sp. nov., a new, hydrocarbon-degrading and surfactant-producing marine bacterium. International Journal of Systematic Bacteriology 48:339-348; Schneiker S, dos Santos VAPM, Bartels D, Bekel T, Brecht M, Buhrmester J, Chernikova TN, Denaro R, Ferrer M, Gertler C, Goesmann A, Goly…
Alkalilimnicola ehrlichei	B	PROTEOBACTERIA-GAMMA		1		Chemolithoautotroph											0		Lecointre G, Le Guyader H (2006) The Tree of Life: A Phylogenetic Classification. Belknap Press of Harvard University Press, Cambridge MA.
Alkaliphilus (Clostridium) oremlandii	B	FIRMICUTES	alkaliphilic	1		lithoorganotroph	Motile	Sp			8.4						0
Alkaliphilus metalliredigenes	B	FIRMICUTES	alkaliphilic	1		Chemolithoautotroph			9	10	9.5				0.04	1.2	0.62		Yul Roh, Chul-Min Chon and Ji-Won Moon (2007) Metal reduction and biomineralization by an alkaliphilic metal-reducing bacterium, Alkaliphilus metalliredigens (QYMF). Geosciences Journal 11(4):415-423
Anabaena variabilis	B	CYANOBACTERIA		1		photolithoheterotroph	Motile	Heterocyst-forming
Anaeromyxobacter dehalogenans	B	PROTEOBACTERIA-DELTA		1		lithoorganotroph	Motile	Sp			7			30					RA Sanford, JR Cole, JM Tiedje (2002) Characterization and Description of Anaeromyxobacter dehalogenans gen. nov., sp. nov., an Aryl-Halorespiring Facultative Anaerobic Myxobacterium. Appl Environ Microbiol. 68(2): 893–900;
Anaeromyxobacter sp	B	PROTEOBACTERIA-DELTA		1		lithoorganotroph	Motile	Sp
Anaplasma (Ehrlichia sp. 'HGE agent') phagocytophilum	B	PROTEOBACTERIA-ALPHA		1		Chemorganoheterotroph	Nonmotile	NonSp			7			37			0.8		Boone, D.R., Catenholz, R.W., Bergey, D.H., Garrity, G.M., Staley, J.T. (2001). Bergey’s manual of systematic bacteriology. (East Lansing, MI):Springer.
Anaplasma marginale	B	PROTEOBACTERIA-ALPHA		1		Chemorganoheterotroph	Nonmotile	NonSp			7			37			0.8		Boone, D.R., Catenholz, R.W., Bergey, D.H., Garrity, G.M., Staley, J.T. (2001). Bergey’s manual of systematic bacteriology. East Lansing, MI :Springer.;
Aquifex aeolicus	B	AQUIFICAE	slightly alkaliphilic, thermophilic	1		Chemolithoautotroph	Motile				8			95			3.5		Deckert, G., Warren, P.V., Gaasterland, T., Young, W.G., Lenox, A.L., Graham, D.E., & et.al.(1998).The complete genome of the hyperthermophilic bacterium Aquifex aeolicus. Nature, 392:353-358; http://www.lpi.usra.edu/education/EPO/yellowstone2002/workshop/octopus1/index.html#aquifex
Arcobacter butzleri	B	PROTEOBACTERIA-EPSILON	Psychrotolerant	1		Chemorganoheterotroph	Motile	NonSp				5	36	22.5	0.8	3.5	2.15		Boone, D.R., Catenholz, R.W., Bergey, D.H., Garrity, G.M., Staley, J.T. (2001). Bergey’s manual of systematic bacteriology. (East Lansing, MI):Springer.
Arthrobacter aurescens	B	ACTINOBACTERIA		1		Chemorganoheterotroph	Motile	NonSp						30
Arthrobacter sp.	B	ACTINOBACTERIA	radiotolerant, heavy metal resistant	1		Chemorganoheterotroph	Motile	NonSp
Azoarcus sp.	B	PROTEOBACTERIA-BETA		1		Chemorganoheterotroph	Motile				7			30				258	Couturier, E., & Rocha, E.P.C.(2006). Replication-associated gene dosage effects shape the genomes of fast-growing bacteria but only for transcription and translation genes. Molecular Microbiology, 59(5):1506-1518; Boone, D.R., Catenholz, R.W., Bergey, D.H., Garrity, G.M., Staley, J.T. (2001). Bergey’s manual of systematic bacteriology. (East Lansing, MI):Springer.
Azorhizobium caulinodans	B	PROTEOBACTERIA-ALPHA		1		Chemorganoheterotroph	Motile	NonSp	5.5	7.8	6.65	12	43	27.5					Boone, D.R., Catenholz, R.W., Bergey, D.H., Garrity, G.M., Staley, J.T. (2001). Bergey’s manual of systematic bacteriology. East Lansing, MI:Springer.
Bacillus amyloliquefaciens	B	FIRMICUTES		1		Chemorganoheterotroph		Sp											NCBI; Burnett,G.W., &Schuster, G.S. (1974) Review of Pathogenic Microbiology. Saint Louis, MO: The C.V. Mosby.
Bacillus anthracis	B	FIRMICUTES		1		Chemorganoheterotroph	Motile	Sp											Wilson, M., McNAb,R., & Henderson, B.(2002). Bacterial Diseases Mechanisms: An Introduction to cellular microbiology. Cambridge: Cambridge University Press.
Bacillus cereus	B	FIRMICUTES		1		Chemorganoheterotroph	Motile	Sp				25	35	30				18	Couturier, E., & Rocha, E.P.C.(2006). Replication-associated gene dosage effects shape the genomes of fast-growing bacteria but only for transcription and translation genes. Molecular Microbiology, 59(5):1506-1518.
Bacillus clausii	B	FIRMICUTES	slightly alkaliphilic, halotolerant	1		Chemorganoheterotroph		Sp	7	10	8	20	45	37.5	0	10	3.5	30	Senesi S, Celandroni F, Tavanti A, Ghelardi E (2001) Molecular characterization and identification of Bacillus clausii strains marketed for use in oral bacteriotherapy. Applied and Environmental Microbiology 67(2):834-839
Bacillus halodurans	B	FIRMICUTES	alkaliphilic	1		Chemorganoheterotroph	Motile	Sp			9.5							36	Takami H, Nakasone K, Takaki Y,Maeno Y, Sasaki R, Masui N, Fuii F, Hirama C, Nakamura Y, Ogasawara N, Kuhara S, Horikoshi K (2000) Complete genome sequence of the alkaliphilic bacterium Bacterium halodurans and genomic sequence comparison with Bacillus subtilis. Nucleic Acids Research 28(21):4317-4331; Couturier, E., & Rocha, E.P.C.(2006). Replication-associated gene dosage effects shape the geno…
Bacillus licheniformis	B	FIRMICUTES	thermophile, can survive at T much above 50C	1		Chemorganoheterotroph		Sp			7.5			47.5				34.8	Couturier, E., & Rocha, E.P.C.(2006). Replication-associated gene dosage effects shape the genomes of fast-growing bacteria but only for transcription and translation genes. Molecular Microbiology, 59(5):1506-1518.
Bacillus pumilus	B	FIRMICUTES	radiotolerant	1		Chemorganoheterotroph	Motile	Sp											Burnett,G.W., &Schuster, G.S.(1974).Review of Pathogenic Microbiology.Saint Louis, MO:The C.V. Mosby.
Bacillus subtilis	B	FIRMICUTES	radiotolerant	1		Chemorganoheterotroph	Motile	Sp				25	35	30				25.8	Couturier, E., & Rocha, E.P.C.(2006). Replication-associated gene dosage effects shape the genomes of fast-growing bacteria but only for transcription and translation genes. Molecular Microbiology, 59(5):1506-1518.
Bacillus thuringiensis	B	FIRMICUTES		1		Chemorganoheterotroph	Motile	Sp											Burnett,G.W., &Schuster, G.S.(1974).Review of Pathogenic Microbiology.Saint Louis,MO:The C.V. Mosby.
Bacillus thuringiensis konkukian	B	FIRMICUTES		1		Chemorganoheterotroph	Motile	Sp											Burnett,G.W., &Schuster, G.S.(1974).Review of Pathogenic Microbiology.Saint Louis, MO:The C.V. Mosby.
Bacillus weihenstephanensis (cereus)	B	FIRMICUTES	Psychrotolerant, moderately alkaliphilic	1		Chemorganoheterotroph	Motile	Sp			9.5	4	10	7					Lechner S, Mayr R, Francis KP, Pruss BM, Kaplan T, Wiessner-Gunkel E, Stewart GSAB, Scherer S (1998) Bacillus weihenstephanensis sp. nov. is a new phychrotolerant species of the Bacillus cereus group. International Journal of Systematic Bacteriology 48:1373-1382
Bacteroides fragilis	B	BACTEROIDETES		1		Chemorganoheterotroph	Nonmotile	NonSp			7			37			0.8	37.8	Couturier, E., & Rocha, E.P.C.(2006). Replication-associated gene dosage effects shape the genomes of fast-growing bacteria but only for transcription and translation genes. Molecular Microbiology, 59(5):1506-1518.
Bacteroides thetaiotaomicron VPI-5482	B	BACTEROIDETES		1		Chemorganoheterotroph		NonSp			7			37			0.8		Shipman JA, Berleman JE, Salyers AA (2000) Characterization of Four Outer Membrane Proteins Involved in Binding Starch to the Cell Surface of Bacteroides thetaiotaomicron. Journal of Bacteriology, 182(19), 5365-5372.
Bacteroides vulgatus	B	BACTEROIDETES		1		Chemorganoheterotroph					7			37			0.8		Burnett,G.W., &Schuster, G.S.(1974) Review of Pathogenic Microbiology.Saint Louis, MO: The C.V. Mosby.
Bartonella bacilliformis	B	PROTEOBACTERIA-ALPHA		1		Chemorganoheterotroph	Motile	NonSp			7	20	37	37			0.8		xbase database, http://xbase.bham.ac.uk/campydb; Boone, D.R., Catenholz, R.W., Bergey, D.H., Garrity, G.M., Staley, J.T. (2001). Bergey’s manual of systematic bacteriology. (East Lansing, MI):Springer.
Bartonella henselae	B	PROTEOBACTERIA-ALPHA		1		Chemorganoheterotroph	Motile	NonSp			7	20	37	37			0.8	180	Boone, D.R., Catenholz, R.W., Bergey, D.H., Garrity, G.M., Staley, J.T. (2001). Bergey’s manual of systematic bacteriology. (East Lansing, MI):Springer; Couturier, E., & Rocha, E.P.C.(2006). Replication-associated gene dosage effects shape the genomes of fast-growing bacteria but only for transcription and translation genes. Molecular Microbiology, 59(5):1506-1518.
Bartonella quintana	B	PROTEOBACTERIA-ALPHA		1		Chemorganoheterotroph	Motile	NonSp			7	20	37	37			0.8	180	Boone, D.R., Catenholz, R.W., Bergey, D.H., Garrity, G.M., Staley, J.T. (2001). Bergey’s manual of systematic bacteriology. (East Lansing, MI):Springer; Couturier, E., & Rocha, E.P.C.(2006). Replication-associated gene dosage effects shape the genomes of fast-growing bacteria but only for transcription and translation genes. Molecular Microbiology, 59(5):1506-1518
Bartonella tribocorum	B	PROTEOBACTERIA-ALPHA		1		Chemorganoheterotroph	Motile	NonSp			7	20	37	37			0.8		Boone, D.R., Catenholz, R.W., Bergey, D.H., Garrity, G.M., Staley, J.T. (2001). Bergey’s manual of systematic bacteriology. (East Lansing, MI):Springer.
Baumannia cicadellinicola	B	PROTEOBACTERIA-GAMMA		1		Chemorganoheterotroph
Bdellovibrio bacteriovorus	B	PROTEOBACTERIA-DELTA		1		predator	Motile	NonSp	6	8.5	7	28	34	28				84	H. Stolp and M. P. Starr (1963) Bdellovibrio bacteriovorus gen. et sp. n., a predatory, ectoparasitic, and bacteriolytic microorganism. Antonie van Leeuwenhoek 29(1):217-248; Couturier, E., & Rocha, E.P.C.(2006). Replication-associated gene dosage effects shape the genomes of fast-growing bacteria but only for transcription and translation genes. Molecular Microbiology, 59(5):1506-1518;Boone, D.R…
Bifidobacterium adolescentis	B	ACTINOBACTERIA		1		Chemorganoheterotroph	Nonmotile	NonSp			7			37			0.8		Carrillo M, Estradam E, Hazen TC (1985) Survival and Enumeration of the Fecal Indicators Bifidobacterium adolescentis and Escherichia coli in a Tropical Rain Forest Watershed. Applied and Envrironmental Microbiology 50(2):468-476.
Bifidobacterium longum	B	ACTINOBACTERIA		1		Chemorganoheterotroph	Nonmotile	NonSp			7	37	41	39			0.8
Bordetella bronchiseptica	B	PROTEOBACTERIA-BETA		1		Chemorganoheterotroph	Motile	NonSp			7	35	37	36			0.8		Boone, D.R., Catenholz, R.W., Bergey, D.H., Garrity, G.M., Staley, J.T. (2001). Bergey’s manual of systematic bacteriology. East Lansing, MI :Springer.;
Bordetella parapertussis	B	PROTEOBACTERIA-BETA		1		Chemorganoheterotroph	Nonmotile	NonSp			7	35	37	36			0.8		Boone, D.R., Catenholz, R.W., Bergey, D.H., Garrity, G.M., Staley, J.T. (2001). Bergey’s manual of systematic bacteriology. (East Lansing, MI):Springer.
Bordetella pertussis	B	PROTEOBACTERIA-BETA		1		Chemorganoheterotroph	Motile	NonSp			7	35	37	36			0.8	360	Boone, D.R., Catenholz, R.W., Bergey, D.H., Garrity, G.M., Staley, J.T. (2001). Bergey’s manual of systematic bacteriology. (East Lansing, MI):Springer; Couturier, E., & Rocha, E.P.C.(2006). Replication-associated gene dosage effects shape the genomes of fast-growing bacteria but only for transcription and translation genes. Molecular Microbiology, 59(5):1506-1518.
Bordetella petrii	B	PROTEOBACTERIA-BETA		1		Chemorganoheterotroph	Nonmotile	NonSp				35	37	36			0		Boone, D.R., Catenholz, R.W., Bergey, D.H., Garrity, G.M., Staley, J.T. (2001). Bergey’s manual of systematic bacteriology. (East Lansing, MI):Springer.
Borrelia afzelii	B	SPIROCHAETES		1		Chemorganoheterotroph	Motile	NonSp			7			37			0.8		Burnett,G.W., &Schuster, G.S.(1974).Review of Pathogenic Microbiology.Saint Louis:The C.V. Mosby.
Borrelia burgdorferi	B	SPIROCHAETES		1		Chemorganoheterotroph	Motile	NonSp			7			37			0.8	240	Couturier, E., & Rocha, E.P.C.(2006). Replication-associated gene dosage effects shape the genomes of fast-growing bacteria but only for transcription and translation genes. Molecular Microbiology, 59(5):1506-1518.
Borrelia garinii	B	SPIROCHAETES		1		Chemorganoheterotroph	Motile	NonSp			7			37			0.8
Bradyrhizobium japonicum	B	PROTEOBACTERIA-ALPHA		1		Chemorganoheterotroph	Motile	NonSp	6	7	6.5	25	30	27.5				1200	Couturier, E., & Rocha, E.P.C.(2006). Replication-associated gene dosage effects shape the genomes of fast-growing bacteria but only for transcription and translation genes. Molecular Microbiology, 59(5):1506-1518.
Bradyrhizobium sp	B	PROTEOBACTERIA-ALPHA		1		Chemorganoheterotroph	Motile	NonSp	6	7	6.5	25	30	27.5				810
Brucella abortus	B	PROTEOBACTERIA-ALPHA		1		Chemorganoheterotroph	Nonmotile	NonSp	6.6	7.4	7	20	40	37	0.2922	0.8766	0.585	120	Boone, D.R., Catenholz, R.W., Bergey, D.H., Garrity, G.M., Staley, J.T. (2001). Bergey’s manual of systematic bacteriology. (East Lansing, MI):Springer; Couturier, E., & Rocha, E.P.C.(2006). Replication-associated gene dosage effects shape the genomes of fast-growing bacteria but only for transcription and translation genes. Molecular Microbiology, 59(5):1506-1518.
Brucella canis	B	PROTEOBACTERIA-ALPHA		1		Chemorganoheterotroph	Nonmotile	NonSp	6.6	7.4	7	20	40	37	0.2922	0.8766	0.585	120	Boone, D.R., Catenholz, R.W., Bergey, D.H., Garrity, G.M., Staley, J.T. (2001). Bergey’s manual of systematic bacteriology. (East Lansing, MI):Springer; approximated from Couturier 2006 Mol Microbiol v 59(5) 1506-1518
Brucella melitensis	B	PROTEOBACTERIA-ALPHA		1		Chemorganoheterotroph	Nonmotile	NonSp	6.6	7.4	7	20	40	37	0.2922	0.8766	0.585	120	Boone, D.R., Catenholz, R.W., Bergey, D.H., Garrity, G.M., Staley, J.T. (2001). Bergey’s manual of systematic bacteriology. (East Lansing, MI):Springer; Couturier, E., & Rocha, E.P.C.(2006). Replication-associated gene dosage effects shape the genomes of fast-growing bacteria but only for transcription and translation genes. Molecular Microbiology, 59(5):1506-1518.
Brucella melitensis bv ovis	B	PROTEOBACTERIA-ALPHA		1		Chemorganoheterotroph	Nonmotile	NonSp	6.6	7.4	7	20	40	37	0.2922	0.8766	0.585	120	Boone, D.R., Catenholz, R.W., Bergey, D.H., Garrity, G.M., Staley, J.T. (2001). Bergey’s manual of systematic bacteriology. (East Lansing, MI):Springer; Couturier, E., & Rocha, E.P.C.(2006). Replication-associated gene dosage effects shape the genomes of fast-growing bacteria but only for transcription and translation genes. Molecular Microbiology, 59(5):1506-1518;
Brucella melitensis bv suis	B	PROTEOBACTERIA-ALPHA		1		Chemorganoheterotroph	Nonmotile	NonSp	6.6	7.4	7	20	40	37	0.2922	0.8766	0.585	120	Boone, D.R., Catenholz, R.W., Bergey, D.H., Garrity, G.M., Staley, J.T. (2001). Bergey’s manual of systematic bacteriology. (East Lansing, MI):Springer;Couturier, E., & Rocha, E.P.C.(2006). Replication-associated gene dosage effects shape the genomes of fast-growing bacteria but only for transcription and translation genes. Molecular Microbiology, 59(5):1506-1518;
Buchnera aphidicola	B	PROTEOBACTERIA-GAMMA		1		Chemorganoheterotroph	Nonmotile	NonSp										2160	Couturier, E., & Rocha, E.P.C.(2006). Replication-associated gene dosage effects shape the genomes of fast-growing bacteria but only for transcription and translation genes. Molecular Microbiology, 59(5):1506-1518.
Burkholderia cenocepacia	B	PROTEOBACTERIA-BETA		1		Chemorganoheterotroph	Motile	NonSp			7			37			0.8		Boone, D.R., Catenholz, R.W., Bergey, D.H., Garrity, G.M., Staley, J.T. (2001). Bergey’s manual of systematic bacteriology. (East Lansing, MI):Springer.
Burkholderia cepacia	B	PROTEOBACTERIA-BETA		1		Chemorganoheterotroph	Motile	NonSp				30	42	36					Boone, D.R., Catenholz, R.W., Bergey, D.H., Garrity, G.M., Staley, J.T. (2001). Bergey’s manual of systematic bacteriology. (East Lansing, MI):Springer.
Burkholderia mallei	B	PROTEOBACTERIA-BETA		1		Chemorganoheterotroph	Motile	NonSp			7			37			0.8	24	Couturier, E., & Rocha, E.P.C.(2006). Replication-associated gene dosage effects shape the genomes of fast-growing bacteria but only for transcription and translation genes. Molecular Microbiology, 59(5):1506-1518; Boone, D.R., Catenholz, R.W., Bergey, D.H., Garrity, G.M., Staley, J.T. (2001). Bergey’s manual of systematic bacteriology. (East Lansing, MI):Springer.
Burkholderia multivorans	B	PROTEOBACTERIA-BETA	Psychrotolerant	1		Chemorganoheterotroph	Motile	NonSp			7	5	42	23.5			0.8		Boone, D.R., Catenholz, R.W., Bergey, D.H., Garrity, G.M., Staley, J.T. (2001). Bergey’s manual of systematic bacteriology. (East Lansing, MI):Springer.
Burkholderia pseudomallei	B	PROTEOBACTERIA-BETA		1		Chemorganoheterotroph	Motile	NonSp			7			37			0.8	42	Boone, D.R., Catenholz, R.W., Bergey, D.H., Garrity, G.M., Staley, J.T. (2001). Bergey’s manual of systematic bacteriology. (East Lansing, MI):Springer; Couturier, E., & Rocha, E.P.C.(2006). Replication-associated gene dosage effects shape the genomes of fast-growing bacteria but only for transcription and translation genes. Molecular Microbiology, 59(5):1506-1518.
Burkholderia pseudomallei	B	PROTEOBACTERIA-BETA		1		Chemorganoheterotroph	Motile	NonSp			7			37			0.8	42	Boone, D.R., Catenholz, R.W., Bergey, D.H., Garrity, G.M., Staley, J.T. (2001). Bergey’s manual of systematic bacteriology. (East Lansing, MI):Springer; Couturier, E., & Rocha, E.P.C.(2006). Replication-associated gene dosage effects shape the genomes of fast-growing bacteria but only for transcription and translation genes. Molecular Microbiology, 59(5):1506-1518.
Burkholderia sp. 383	B	PROTEOBACTERIA-BETA	wide variety of habitats	1		Chemorganoheterotroph
Burkholderia thailandensis	B	PROTEOBACTERIA-BETA		1		Chemorganoheterotroph	Motile	NonSp				25	42	33.5					Boone, D.R., Catenholz, R.W., Bergey, D.H., Garrity, G.M., Staley, J.T. (2001). Bergey’s manual of systematic bacteriology. (East Lansing, MI):Springer.
Burkholderia vietnamiensis	B	PROTEOBACTERIA-BETA		1		Chemorganoheterotroph	Motile	NonSp				20	41	30.5					Boone, D.R., Catenholz, R.W., Bergey, D.H., Garrity, G.M., Staley, J.T. (2001). Bergey’s manual of systematic bacteriology. (East Lansing, MI):Springer.
Burkholderia xenovorans (fungorum)	B	PROTEOBACTERIA-BETA		1		Chemorganoheterotroph	Motile	NonSp						30					Boone, D.R., Catenholz, R.W., Bergey, D.H., Garrity, G.M., Staley, J.T. (2001). Bergey’s manual of systematic bacteriology. (East Lansing, MI):Springer.
Caldicellulosiruptor saccharolyticus	B	FIRMICUTES	thermophile	1		Chemorganoheterotroph		NonSp	5.5	8	7			79					Rainey FA, Donnison AM, Janssen PH, Saul D, Rodrigo A, Bergquist PI, Daniel RM, Stackebrandt E, Morgan HW (1995) Description of Caldicellulosiruptor saccharolyticus gen. nov., sp. nov.: an obligately anaerobic, extremely thermophilic, cellulolytic bacterium. FEMS Microbiol. Lett. 120:263-266
Campylobacter concisus	B	PROTEOBACTERIA-EPSILON		1		Chemorganoheterotroph	Motile	NonSp			7			37			0.8		Boone, D.R., Catenholz, R.W., Bergey, D.H., Garrity, G.M., Staley, J.T. (2001). Bergey’s manual of systematic bacteriology. (East Lansing, MI):Springer.
Campylobacter curvus	B	PROTEOBACTERIA-EPSILON		1		Chemorganoheterotroph	Motile	NonSp			7			37			0.8		Boone, D.R., Catenholz, R.W., Bergey, D.H., Garrity, G.M., Staley, J.T. (2001). Bergey’s manual of systematic bacteriology. (East Lansing, MI):Springer.
Campylobacter fetus fetus	B	PROTEOBACTERIA-EPSILON		1		Chemorganoheterotroph	Motile	NonSp			7			37			0.8		Boone, D.R., Catenholz, R.W., Bergey, D.H., Garrity, G.M., Staley, J.T. (2001). Bergey’s manual of systematic bacteriology. (East Lansing, MI):Springer.
Campylobacter hominis	B	PROTEOBACTERIA-EPSILON		1		Chemorganoheterotroph	Nonmotile	NonSp			7	26	41	37			0.8		Boone, D.R., Catenholz, R.W., Bergey, D.H., Garrity, G.M., Staley, J.T. (2001). Bergey’s manual of systematic bacteriology. (East Lansing, MI):Springer.
Campylobacter jejuni jejuni	B	PROTEOBACTERIA-EPSILON		1		Chemorganoheterotroph	Motile	NonSp			7			37			0.8	90	Boone, D.R., Catenholz, R.W., Bergey, D.H., Garrity, G.M., Staley, J.T. (2001). Bergey’s manual of systematic bacteriology. (East Lansing, MI):Springer; Couturier, E., & Rocha, E.P.C.(2006). Replication-associated gene dosage effects shape the genomes of fast-growing bacteria but only for transcription and translation genes. Molecular Microbiology, 59(5):1506-1518.
Candidatus Blochmannia floridanus	B	PROTEOBACTERIA-GAMMA		1		Chemorganoheterotroph								30				2160	Couturier, E., & Rocha, E.P.C.(2006). Replication-associated gene dosage effects shape the genomes of fast-growing bacteria but only for transcription and translation genes. Molecular Microbiology, 59(5):1506-1518.
Candidatus Blochmannia pennsylvanicus BPEN	B	PROTEOBACTERIA-GAMMA		1		Chemorganoheterotroph
Candidatus Pelagibacter ubique HTCC1062	B	PROTEOBACTERIA-ALPHA		1		photolothoheterotroph											3.5
Candidatus Protochlamydia amoebophila UWE25	B	CHLAMYDIAE		1		Chemorganoheterotroph													Astrid Collingro1, Elena R. Toenshoff1, Michael W. Taylor1, Thomas R. Fritsche2, Michael Wagner1 and Matthias Horn ‘Candidatus Protochlamydia amoebophila’, an endosymbiont of Acanthamoeba spp. Int J Syst Evol Microbiol 55 (2005), 1863-1866;
Candidatus Ruthia magnifica Cm	B	PROTEOBACTERIA-GAMMA		1		Chemorganoheterotroph
Candidatus Sulcia muelleri GWSS	B	BACTEROIDETES		1		Chemorganoheterotroph
Candidatus Vesicomyosocius okutanii HA	B	PROTEOBACTERIA-GAMMA	barophile: deep-sea >=200 m, but symbiont	20		Chemorganoheterotroph											3.5
Carboxydothermus hydrogenoformans	B	FIRMICUTES	thermophile	1		Chemolithoautotroph								78
Carsonella ruddii	B	PROTEOBACTERIA-GAMMA		1		Chemorganoheterotroph
Caulobacter crescentus	B	PROTEOBACTERIA-ALPHA	Psychrotolerant	1	Oligotroph	Chemorganoheterotroph	Motile		6	9	7	10	35	27.5	0	3.5	1.75	90	Boone, D.R., Catenholz, R.W., Bergey, D.H., Garrity, G.M., Staley, J.T. (2001). Bergey’s manual of systematic bacteriology. (East Lansing, MI):Springer; Couturier, E., & Rocha, E.P.C.(2006). Replication-associated gene dosage effects shape the genomes of fast-growing bacteria but only for transcription and translation genes. Molecular Microbiology, 59(5):1506-1518.
Chlamydia muridarum	B	CHLAMYDIAE		1		Chemorganoheterotroph	Nonmotile	Elementary Body			7
Chlamydia trachomatis	B	CHLAMYDIAE		1		Chemorganoheterotroph	Nonmotile	Elementary Body			7			37			0.8	1440	Couturier, E., & Rocha, E.P.C.(2006). Replication-associated gene dosage effects shape the genomes of fast-growing bacteria but only for transcription and translation genes. Molecular Microbiology, 59(5):1506-1518.
Chlamydophila abortus	B	CHLAMYDIAE		1		Chemorganoheterotroph		Elementary Body			7			37			0.8	1440	Couturier, E., & Rocha, E.P.C.(2006). Replication-associated gene dosage effects shape the genomes of fast-growing bacteria but only for transcription and translation genes. Molecular Microbiology, 59(5):1506-1518.
Chlamydophila caviae	B	CHLAMYDIAE		1		Chemorganoheterotroph		Elementary Body			7			37			0.8	1440	Couturier, E., & Rocha, E.P.C.(2006). Replication-associated gene dosage effects shape the genomes of fast-growing bacteria but only for transcription and translation genes. Molecular Microbiology, 59(5):1506-1518.
Chlamydophila felis	B	CHLAMYDIAE		1		Chemorganoheterotroph		Elementary Body			7			37			0.8
Chlamydophila pneumoniae	B	CHLAMYDIAE		1		Chemorganoheterotroph		Elementary Body			7			37			0.8	1440	Couturier, E., & Rocha, E.P.C.(2006). Replication-associated gene dosage effects shape the genomes of fast-growing bacteria but only for transcription and translation genes. Molecular Microbiology, 59(5):1506-1518.
Chlorobium (Chlorochromatium) chlorochromatii (aggregatum)	B	CHLOROBI		1		photolithoautotroph	Motile	NonSp
Chlorobium phaeobacteroides	B	CHLOROBI		1		photomixotrophic	Nonmotile	NonSp									0
Chlorobium tepidum	B	CHLOROBI	thermophilic; slight acidophile	1		photolithoautotroph	Nonmotile	NonSp	4.5	6	5.25	40	50	48				120	Couturier, E., & Rocha, E.P.C.(2006). Replication-associated gene dosage effects shape the genomes of fast-growing bacteria but only for transcription and translation genes. Molecular Microbiology, 59(5):1506-1518; EMBL-EBI
Chloroflexus aurantiacus	B	CHLOROFLEXI	thermophile; slight alkaliphile	1		photoheterotroph	Motile		7.6	8.4	8	30	70	55				198	BK Pierson, RW Castenholz (1974) A phototrophic gliding filamentous bacterium of hot springs, Chloroflexus aurantiacus, gen. and sp. nov. Archives of Microbiology 100(1):5-24
Chromobacterium violaceum	B	PROTEOBACTERIA-BETA	broad range of temperatures!	1		Chemorganoheterotroph	Motile	NonSp	5	8	7.5	10	40	32.5			0.8	48	Boone, D.R., Catenholz, R.W., Bergey, D.H., Garrity, G.M., Staley, J.T. (2001). Bergey’s manual of systematic bacteriology. (East Lansing, MI):Springer; Couturier, E., & Rocha, E.P.C.(2006). Replication-associated gene dosage effects shape the genomes of fast-growing bacteria but only for transcription and translation genes. Molecular Microbiology, 59(5):1506-1518.
Chromohalobacter (Halomonas) salexigens (elongata)	B	PROTEOBACTERIA-GAMMA	halophile	1		Chemorganoheterotroph	Motile	NonSp	5	10	7.5	15	45	37	0.9	25	8.75		Arahal DR, Garcia MT, Vargas C, Canovas D, Nieto J, Ventosa A (2001) Chromohalobacter salexigens sp. nov., a moderately halophilic species that includes Halomonas elongata DSM 3043 and ATCC 33174. International Journal of Systematic and Evolutionary Microbiology 51:1457-1462
Citrobacter koseri	B	PROTEOBACTERIA-GAMMA		1		Chemorganoheterotroph	Motile							37					Boone, D.R., Catenholz, R.W., Bergey, D.H., Garrity, G.M., Staley, J.T. (2001). Bergey’s manual of systematic bacteriology. (East Lansing, MI):Springer.
Clavibacter (Corynebacterium) michiganensis michiganensis	B	ACTINOBACTERIA		1		Chemorganoheterotroph	Nonmotile
Clostridium acetobutylicum	B	FIRMICUTES	broad range of temperatures!	1		Chemorganoheterotroph	Motile	Sp				10	65	37.5				34.8	Couturier, E., & Rocha, E.P.C.(2006). Replication-associated gene dosage effects shape the genomes of fast-growing bacteria but only for transcription and translation genes. Molecular Microbiology, 59(5):1506-1518.
Clostridium beijerinckii	B	FIRMICUTES		1		Chemorganoheterotroph	Motile	Sp									0		NCBI; Burnett,G.W., &Schuster, G.S.(1974).Review of Pathogenic Microbiology.Saint Louis:The C.V. Mosby.
Clostridium botulinum A ATCC 3502	B	FIRMICUTES		1		Chemorganoheterotroph		Sp											NCBI; Burnett,G.W., &Schuster, G.S.(1974).Review of Pathogenic Microbiology.Saint Louis:The C.V. Mosby.
Clostridium difficile	B	FIRMICUTES		1		Chemorganoheterotroph	Motile	Sp											NCBI; Burnett,G.W., &Schuster, G.S.(1974).Review of Pathogenic Microbiology.Saint Louis:The C.V. Mosby.
Clostridium kluyveri	B	FIRMICUTES		1		Chemorganoheterotroph	Motile	Sp											NCBI; Burnett,G.W., &Schuster, G.S.(1974).Review of Pathogenic Microbiology.Saint Louis:The C.V. Mosby.
Clostridium novyi	B	FIRMICUTES		1		Chemorganoheterotroph	Motile	Sp			7			37			0.8		NCBI; Burnett,G.W., &Schuster, G.S.(1974).Review of Pathogenic Microbiology.Saint Louis:The C.V. Mosby.
Clostridium perfringens	B	FIRMICUTES		1		Chemorganoheterotroph	Nonmotile	Sp			7			37			0.8	12	Couturier, E., & Rocha, E.P.C.(2006). Replication-associated gene dosage effects shape the genomes of fast-growing bacteria but only for transcription and translation genes. Molecular Microbiology, 59(5):1506-1518.
Clostridium phytofermentans	B	FIRMICUTES		1		Chemorganoheterotroph	Motile	Sp						37					NCBI;Burnett,G.W., &Schuster, G.S.(1974).Review of Pathogenic Microbiology.Saint Louis:The C.V. Mosby.
Clostridium tetani	B	FIRMICUTES		1		Chemolithoautotroph		Sp			7			37			0.8		NCBI; Burnett,G.W., &Schuster, G.S.(1974).Review of Pathogenic Microbiology.Saint Louis:The C.V. Mosby.
Clostridium thermocellum	B	FIRMICUTES	thermophile	1		Chemorganoheterotroph	Motile	Sp	6.2	7.7	6.85	38	68	60	0	1.68	0.8	390	Freier D, Mothershed CP, Wiegel J (1988) Characterization of Clostridium thermocellum JW20. Applied and Environmental Microbiology 54(1):204-211
Colwellia psychroerythraea	B	PROTEOBACTERIA-GAMMA	psychrophile, barophile deep sea ~1000m	100		Chemorganoheterotroph	Motile	NonSp				-14.5	19	8		2.6	3.5		Boone, D.R., Catenholz, R.W., Bergey, D.H., Garrity, G.M., Staley, J.T. (2001). Bergey’s manual of systematic bacteriology. East Lansing, MI:Springer.; Methe BA, Nelson KE, Deming JW, Momen B, Melamud E, Zhang X, Moult J, Madupu R, Nelson WC, Dodson RJ, Brinkac LM, Daugherty SC, Durkin AS, DeBoy RT, Kolonay JF, Sullivan SA, Zhou L, Davidsen TM, Wu M, Huston AL, Lewis M, Weaver B, Weidman JF, Khou…
Corynebacterium diphtheriae gravis	B	ACTINOBACTERIA		1		Chemorganoheterotroph	Nonmotile	NonSp			7			37			0.8
Corynebacterium efficiens	B	ACTINOBACTERIA		1		Chemorganoheterotroph	Nonmotile	NonSp				30	45	37.5
Corynebacterium glutamicum	B	ACTINOBACTERIA		1		Chemorganoheterotroph	Nonmotile	NonSp			7	30	40	35			0.8	72	Couturier, E., & Rocha, E.P.C.(2006). Replication-associated gene dosage effects shape the genomes of fast-growing bacteria but only for transcription and translation genes. Molecular Microbiology, 59(5):1506-1518.
Corynebacterium jeikeium	B	ACTINOBACTERIA		1		Chemorganoheterotroph	Nonmotile	NonSp											EMBL-EBI; Wilson, M., McNAb,R., & Henderson, B.(2002). Bacterial Diseases Mechanisms: An Introduction to cellular microbiology.Cambridge: Cambridge University Press. ; Burnett,G.W., &Schuster, G.S.(1974).Review of Pathogenic Microbiology.Saint Louis:The C.V. Mosby.
Coxiella burnetii	B	PROTEOBACTERIA-GAMMA	acidophilic bacterium that is highly adapted for life and replication within the eukaryotic phagolysosome.	1		Chemorganoheterotroph	Motile	Sp			4.5			37			0.8	480	Couturier, E., & Rocha, E.P.C.(2006). Replication-associated gene dosage effects shape the genomes of fast-growing bacteria but only for transcription and translation genes. Molecular Microbiology, 59(5):1506-1518.
Cytophaga hutchinsonii	B	BACTEROIDETES		1		Chemorganoheterotroph	Motile							30
Dechloromonas aromatica	B	PROTEOBACTERIA-BETA		1		Chemorganoheterotroph	Motile	NonSp
Dehalococcoides ethenogenes	B	CHLOROFLEXI		1		Chemolithoautotroph	Motile	NonSp						35			0	1140	Couturier, E., & Rocha, E.P.C.(2006). Replication-associated gene dosage effects shape the genomes of fast-growing bacteria but only for transcription and translation genes. Molecular Microbiology, 59(5), 1506-1518
Dehalococcoides sp	B	CHLOROFLEXI		1		Chemolithoautotroph	Motile	NonSp									0
Deinococcus geothermalis	B	deinococcus-thermus	thermophile, acidotolerant,radiation resistant	1		Chemorganoheterotroph		NonSp	4.5	8.5	6.5	30	55	47					Makarova KS, Omelchenko MV, Gaidamakova EK, Matrosova VY, Vasilenko A, Zhai M, Lapidus A, Copeland A, Kim E, Land M, Mavromatis K, Pitluck S, Richardson PM, Detter C, Brettin T, Saunders E, Lai B, Ravel B, Kemner KM, Wolf YI, Sorokin A, Gerasimova AV, Gelfand MS, Fredrickson JK, Koonin EV, Daly MJ (2007) Deinococcus geothermalis: The Pool of Extreme Radiation Resistance Genes Shrinks. PLoS ONE 9:…
Deinococcus radiodurans	B	deinococcus-thermus	polyextremophile: acidotolerant, psychrotolerant, halotolerant; Radiation resistant;	1		Chemorganoheterotroph	Nonmotile	NonSp				4	45	30				80	Battista, J R (1997) Against all odds: the survival strategies of Deinococcus radiodurans. Annual review of microbiology 51: 203–24.
Delftia acidovorans	B	PROTEOBACTERIA-BETA		1		Chemorganoheterotroph	Motile	NonSp						30
Desulfitobacterium hafniense	B	FIRMICUTES		1		Chemorganoheterotroph	Motile	Sp
Desulfococcus oleovorans	B	PROTEOBACTERIA-DELTA		1		Chemorganoheterotroph	Nonmotile	NonSp	6.7	7.6	7.15	28	35	31.5					Boone, D.R., Catenholz, R.W., Bergey, D.H., Garrity, G.M., Staley, J.T. (2001). Bergey’s manual of systematic bacteriology. East Lansing, MI :Springer.;
Desulfotalea psychrophila	B	PROTEOBACTERIA-DELTA	Psychrotolerant	1		Chemorganoheterotroph	Motile	NonSp	7.2	7.9	7.55	-1.8	18	14	0.05	3.25	1.775	1620	Rabus, R., Ruepp, A., Frickey, T., Rattei, T., Fartmann, B., Stark, M, &et. al.(2004). The genome of Desulfotalea psychrophila, a sulfatereducing bacterium from permanently cold Arctic sediments. Environmental Microbiology, 6(9), 887-902.
Desulfotomaculum reducens	B	FIRMICUTES	metallotolerant	1		Chemorganoheterotroph	Motile	Sp						37
Desulfovibrio desulfuricans	B	PROTEOBACTERIA-DELTA		1		Chemorganoheterotroph	Motile	NonSp				25	44	30				240	Boone, D.R., Catenholz, R.W., Bergey, D.H., Garrity, G.M., Staley, J.T. (2001). Bergey’s manual of systematic bacteriology. East Lansing, MI:Springer
Desulfovibrio vulgaris vulgaris	B	PROTEOBACTERIA-DELTA		1		Chemorganoheterotroph	Motile					25	44	30				840	Couturier, E., & Rocha, E.P.C.(2006). Replication-associated gene dosage effects shape the genomes of fast-growing bacteria but only for transcription and translation genes. Molecular Microbiology, 59(5), 1506-1518
Dichelobacter nodosus	B	PROTEOBACTERIA-GAMMA		1		Chemorganoheterotroph	Motile		6.8	7.8	7.5			37			0.8		Boone, D.R., Catenholz, R.W., Bergey, D.H., Garrity, G.M., Staley, J.T. (2001). Bergey’s manual of systematic bacteriology. (East Lansing, MI):Springer.
Dinoroseobacter shibae	B	PROTEOBACTERIA-ALPHA		1		photoheterotroph	Motile							33			3.5
Ehrlichia canis	B	PROTEOBACTERIA-ALPHA		1		Chemorganoheterotroph					7			37			0.8
Ehrlichia chaffeensis	B	PROTEOBACTERIA-ALPHA		1		Chemorganoheterotroph					7			37			0.8
Ehrlichia ruminantium	B	PROTEOBACTERIA-ALPHA		1		Chemorganoheterotroph					7			37			0.8
Enterobacter sakazakii	B	PROTEOBACTERIA-GAMMA		1		Chemorganoheterotroph	Motile	NonSp			7	22	35	28.5			0.8		Boone, D.R., Catenholz, R.W., Bergey, D.H., Garrity, G.M., Staley, J.T. (2001). Bergey’s manual of systematic bacteriology. East Lansing, MI :Springer.;
Enterobacter sp	B	PROTEOBACTERIA-GAMMA		1		Chemorganoheterotroph	Motile	NonSp				22	35	28.5					Boone, D.R., Catenholz, R.W., Bergey, D.H., Garrity, G.M., Staley, J.T. (2001). Bergey’s manual of systematic bacteriology. East Lansing, MI :Springer.;
Enterococcus faecalis	B	FIRMICUTES		1		Chemorganoheterotroph	Nonmotile	NonSp			7			37			0.8	30	GOLD;Couturier, E., & Rocha, E.P.C.(2006). Replication-associated gene dosage effects shape the genomes of fast-growing bacteria but only for transcription and translation genes. Molecular Microbiology, 59(5), 1506-1518
Erwinia carotovora atroseptica	B	PROTEOBACTERIA-GAMMA		1		Chemorganoheterotroph	Motile					22	35	28.5				12	Boone, D.R., Catenholz, R.W., Bergey, D.H., Garrity, G.M., Staley, J.T. (2001). Bergey’s manual of systematic bacteriology. (East Lansing, MI):Springer; Couturier, E., & Rocha, E.P.C.(2006). Replication-associated gene dosage effects shape the genomes of fast-growing bacteria but only for transcription and translation genes. Molecular Microbiology, 59(5), 1506-1518
Erythrobacter litoralis	B	PROTEOBACTERIA-ALPHA	depth of 10m; slight alkaliphile, halotolerant	1.1		Chemorganoheterotroph	Motile		7	8	7.5	25	30	27.5	0.5	9.6	5.05
Escherichia coli	B	PROTEOBACTERIA-GAMMA		1		Chemorganoheterotroph					7	22	35	28.5			0.8	21	Boone, D.R., Catenholz, R.W., Bergey, D.H., Garrity, G.M., Staley, J.T. (2001). Bergey’s manual of systematic bacteriology. (East Lansing, MI):Springer; Couturier, E., & Rocha, E.P.C.(2006). Replication-associated gene dosage effects shape the genomes of fast-growing bacteria but only for transcription and translation genes. Molecular Microbiology, 59(5), 1506-1518
Fervidobacterium nodosum	B	THERMOTOGAE	thermophile	1		Chemolithoautotroph	Motile	NonSp	6	8	7.25	40	80	67.5				108	Patel BKC, Morgan HW, Daniel RM (1985) Fervidobacterium nodosum gen. nov. and spec. nov., a new chemoorganotrophic, caldoactive, anaerobic bacterium. Arch Microbiol 141:63-69
Flavobacterium johnsoniae	B	BACTEROIDETES		1		Chemorganoheterotroph	Motile	NonSp				20	30	25
Flavobacterium psychrophilum	B	BACTEROIDETES	Psychrophile	1		Chemorganoheterotroph	Motile	NonSp					20	18				180	Alvarez, B., Secades, P., McBride, M.J., & Guijarro, J.A.(2004). Development of Genetic Techniques for the Psychrotrophic Fish Pathogen Flavobacterium psychrophilum. APPLIED AND ENVIRONMENTAL MICROBIOLOGY, 70(1):581-587.
Francisella tularensis	B	PROTEOBACTERIA-GAMMA		1		Chemorganoheterotroph	Nonmotile	NonSp			7			37			0.8
Frankia alni	B	ACTINOBACTERIA		1		Chemorganoheterotroph		Sp
Frankia sp	B	ACTINOBACTERIA		1		Chemorganoheterotroph	Nonmotile	Sp											http://xbase.bham.ac.uk/campydb/phenotype.pl?search=Aerobe
Fusobacterium nucleatum nucleatum	B	FUSOBACTERIA		1		Chemorganoheterotroph	Nonmotile	NonSp			7			37			0.8	43.2	GOLD;Couturier, E., & Rocha, E.P.C.(2006). Replication-associated gene dosage effects shape the genomes of fast-growing bacteria but only for transcription and translation genes. Molecular Microbiology, 59(5), 1506-1518
Geobacillus (Bacillus) kaustophilus	B	FIRMICUTES	thermophile, barophile ~10000 m	1000		Chemorganoheterotroph	Motile	Sp					74	60			3.5		Takami H, Takaki Y, Chee G-J, Nishi S, Shimamura S, Suzuki H, Matsui S, Uchiyama I (2004) Thermoadaptation trait revealed by the genome sequence of thermophilic Geobacillus kaustophilus. Nucleic Acids Research 32(21):6292-6303
Geobacillus thermodenitrificans	B	FIRMICUTES	thermophile, barophile, depth of 2000 m	200		Chemorganoheterotroph	Motile	Sp			7	45	73	65					Feng L, Wang W, Cheng J, Ren Y, Zhao G, Gao C, Tang Y, Liu X, Han W, Peng X, Liu R, Wang L (2007) Genome and proteome of long-chain alkane degrading Geobacillus thermodenitrificans NG80-2 isolated from a deep-subsurface oil reservoir. Proc Natl Acad Sci U S A 104:5602-7; Ezeji TC, Wolf A, Bahl H (2005) Isolation, characterization, and identification of Geobacillus thermodenitrificans HRO10, an al…
Geobacter metallireducens	B	PROTEOBACTERIA-DELTA	maybe psychrotolerant	1		Chemorganoheterotroph	Nonmotile	NonSp				15	30	22.5			0		Boone, D.R., Catenholz, R.W., Bergey, D.H., Garrity, G.M., Staley, J.T. (2001). Bergey’s manual of systematic bacteriology. East Lansing, MI :Springer.;
Geobacter sulfurreducens	B	PROTEOBACTERIA-DELTA	maybe psychrotolerant	1		Chemorganoheterotroph	Motile	NonSp				15	30	22.5			0	360	Couturier, E., & Rocha, E.P.C.(2006). Replication-associated gene dosage effects shape the genomes of fast-growing bacteria but only for transcription and translation genes. Molecular Microbiology, 59(5), 1506-1518;Boone, D.R., Catenholz, R.W., Bergey, D.H., Garrity, G.M., Staley, J.T. (2001). Bergey’s manual of systematic bacteriology. (East Lansing, MI):Springer.
Geobacter uraniumreducens	B	PROTEOBACTERIA-DELTA	maybe psychrotolerant	1		Chemorganoheterotroph	Motile	NonSp				15	30	22.5					Boone, D.R., Catenholz, R.W., Bergey, D.H., Garrity, G.M., Staley, J.T. (2001). Bergey’s manual of systematic bacteriology. East Lansing, MI :Springer.;
Gloeobacter violaceus	B	CYANOBACTERIA		1		photoautotroph
Gluconacetobacter diazotrophicus	B	PROTEOBACTERIA-ALPHA	Acidophile;	1		Chemorganoheterotroph	Motile	NonSp	2.5	6	4.25			30					Boone, D.R., Catenholz, R.W., Bergey, D.H., Garrity, G.M., Staley, J.T. (2001). Bergey’s manual of systematic bacteriology. (East Lansing, MI):Springer.
Gluconobacter oxydans	B	PROTEOBACTERIA-ALPHA	acidotolerant	1		ferments ethanol to vinegar;	Motile	NonSp	3.5	6	5.5	25	30	27.5				60	Douglas Krutil online; Boone, D.R., Catenholz, R.W., Bergey, D.H., Garrity, G.M., Staley, J.T. (2001). Bergey’s manual of systematic bacteriology. (East Lansing, MI):Springer; Couturier, E., & Rocha, E.P.C.(2006). Replication-associated gene dosage effects shape the genomes of fast-growing bacteria but only for transcription and translation genes. Molecular Microbiology, 59(5), 1506-1518
Gramella forsetii	B	BACTEROIDETES		1		Chemorganoheterotroph											3.5
Granulibacter bethesdensis	B	PROTEOBACTERIA-ALPHA		1		Chemorganoheterotroph	Nonmotile				7			35			0.8
Haemophilus ducreyi	B	PROTEOBACTERIA-GAMMA		1		Chemorganoheterotroph	Nonmotile	NonSp			7	35	37	36			0.8	108	Boone, D.R., Catenholz, R.W., Bergey, D.H., Garrity, G.M., Staley, J.T. (2001). Bergey’s manual of systematic bacteriology. (East Lansing, MI):Springer; Couturier, E., & Rocha, E.P.C.(2006). Replication-associated gene dosage effects shape the genomes of fast-growing bacteria but only for transcription and translation genes. Molecular Microbiology, 59(5), 1506-1518
Haemophilus influenzae	B	PROTEOBACTERIA-GAMMA		1		Chemorganoheterotroph	Nonmotile	NonSp			7	35	37	36			0.8	30	Boone, D.R., Catenholz, R.W., Bergey, D.H., Garrity, G.M., Staley, J.T. (2001). Bergey’s manual of systematic bacteriology. (East Lansing, MI):Springer; Couturier, E., & Rocha, E.P.C.(2006). Replication-associated gene dosage effects shape the genomes of fast-growing bacteria but only for transcription and translation genes. Molecular Microbiology, 59(5), 1506-1518
Haemophilus somnus	B	PROTEOBACTERIA-GAMMA		1		Chemorganoheterotroph		NonSp			7	35	37	36			0.8		Boone, D.R., Catenholz, R.W., Bergey, D.H., Garrity, G.M., Staley, J.T. (2001). Bergey’s manual of systematic bacteriology. (East Lansing, MI):Springer.
Hahella chejuensis	B	PROTEOBACTERIA-GAMMA	Halotolerant; alkalitolerant; maybe psychrotolerant	1		Chemorganoheterotroph	Motile		6	10	7	10	45	27.5	1	8	4.5		Jeong H, Yim JH, Lee C, Choi S-H, Park Y-K, Yoon SH, Hur C-G, Kang H-Y, Kim D, Lee HH, Park KH, Park S-H, Park H-S, Lee HK, Oh TK, Kim JF (2005) Genomic blueprint of Hahella chejuensis, a marine microbe producing an algicidal agent. Nucleic Acids Research 33(22):7066-7073; Lee HK, Chun J, Moon EY, Ko SH, Lee DS, Lee HS, Bae KS (2001) Hahella chejuensis gen. nov., sp. nov., an extracellular-polysa…
Halorhodospira halophila	B	PROTEOBACTERIA-GAMMA	alkalophile halophile	1		photolithoheterotroph	Motile		8	11	9.5			37			25		Anton J, Rossello-Mora R, Rodriguez-V F, Amann R (2000) Extremely Halophilic Bacteria in Crystallizer Ponds from Solar Salterns. Applied and Environmental Microbiology 66(7):3052-3057; Joshi CP, Borucki B, Otto H, Meyer TE, Cusanovich MA, Heyn MP (2006) Photocycle and Photoreversal of Photoactive Yellow Protein at Alkaline pH: Kinetics, Intermediates, and Equilibria. Biochemistry 45:7057-7068
Helicobacter acinonychis	B	PROTEOBACTERIA-EPSILON		1		Chemorganoheterotroph	Motile	NonSp			7			37			0.8		Boone, D.R., Catenholz, R.W., Bergey, D.H., Garrity, G.M., Staley, J.T. (2001). Bergey’s manual of systematic bacteriology. (East Lansing, MI):Springer.
Helicobacter hepaticus	B	PROTEOBACTERIA-EPSILON		1		Chemorganoheterotroph	Motile				7			37			0.8	252	Boone, D.R., Catenholz, R.W., Bergey, D.H., Garrity, G.M., Staley, J.T. (2001). Bergey’s manual of systematic bacteriology. (East Lansing, MI):Springer; Couturier, E., & Rocha, E.P.C.(2006). Replication-associated gene dosage effects shape the genomes of fast-growing bacteria but only for transcription and translation genes. Molecular Microbiology, 59(5), 1506-1518
Helicobacter pylori	B	PROTEOBACTERIA-EPSILON	acidotolerant	1		Chemorganoheterotroph	Motile		2.7	8	6			37			0.8	144	Couturier, E., & Rocha, E.P.C.(2006). Replication-associated gene dosage effects shape the genomes of fast-growing bacteria but only for transcription and translation genes. Molecular Microbiology, 59(5), 1506-1518
Herminiimonas (Cenibacterium) arsenicoxydans	B	PROTEOBACTERIA-BETA	heavy metal resistant	1		Chemorganoheterotroph	Motile										0
Herpetosiphon aurantiacus	B	CHLOROFLEXI		1		Chemorganoheterotroph	Motile
Hyphomonas neptunium	B	PROTEOBACTERIA-ALPHA	slight alkaliphile, halotolerant	1		mixotroph	Motile					30	37	33.5	1	7.5	3.75		Boone, D.R., Catenholz, R.W., Bergey, D.H., Garrity, G.M., Staley, J.T. (2001). Bergey’s manual of systematic bacteriology. (East Lansing, MI):Springer.
Idiomarina loihiensis	B	PROTEOBACTERIA-GAMMA	barophile 1300 m, Halophile; Psychrotolerant	130		Chemorganoheterotroph	Motile					4	46	25	0.5	20	10.25		SP Donachie, S Hou, TS Gregory, A Malahoff, M Alam (2003) Idiomarina loihiensis sp. nov., a halophilic gamma-Proteobacterium from the Lo‘ihi submarine volcano, Hawai‘i. International Journal of Systematic and Evolutionary Microbiology, 53:1873–1879; S Hou, JH Saw, KS Lee, TA Freitas, C Belisle, Y Kawarabayasi, SP Donachie, A Pikina, MY Galperin, EV Koonin, KS Makarova, MV Omelchenko, A Sorokin, Y…
Jannaschia sp.	B	PROTEOBACTERIA-ALPHA		1	oligotolerant	photoheterotroph	Nonmotile	NonSp						30			3.5
Janthinobacterium sp.	B	PROTEOBACTERIA-BETA	Psychrotolerant	1		Chemorganoheterotroph	Motile		5	8	7.5	4	30	25			0.8		Boone, D.R., Catenholz, R.W., Bergey, D.H., Garrity, G.M., Staley, J.T. (2001). Bergey’s manual of systematic bacteriology. (East Lansing, MI):Springer.
Kineococcus radiotolerans	B	ACTINOBACTERIA	radiation-resistant, halotolerant	1		Chemorganoheterotroph	Motile	NonSp	5	9	7	11	41	26	0	5	5.5	150	Phillips RW, Wiegel J, Berry CJ, Fliermans C, Peacock AD, White DC, Shimkets LJ (2002) Kineococcus radiotolerans sp. nov., a radiation-resistant, Gram-positive bacterium. International Journal of Systematic and Evolutionary Microbiology 52:933-938;
Klebsiella pneumoniae	B	PROTEOBACTERIA-GAMMA		1		Chemorganoheterotroph	Nonmotile	NonSp			7			37			0.8
Lactobacillus acidophilus	B	FIRMICUTES	acidophilic	1		Chemorganoheterotroph					4.5	30	44	37			0.8	108	EMBL-EBI; Tomás MSJ, Ocaria VS, Wiese B, Nader-Macias ME (2003) Growth and lactic acid production by vaginal Lactobacillus acidophilus CRL 1259, and inhibition of uropathogenic Escherichia coli. Journal of Medical Microbiology 52:1117-1124; EJ Bartowsky (2005) Oenococcus oeniand malolactic fermentation - moving into the molecular arena. Australian Journal of Grape and Wine Research, 11L174–187; C…
Lactobacillus brevis	B	FIRMICUTES	acidophilic , halotolerant	1		Chemorganoheterotroph	Motile	NonSp			4.5	15	35	25		8	0.8
Lactobacillus casei	B	FIRMICUTES	acidophilic , halotolerant	1		Chemorganoheterotroph		NonSp			4.5	15	40	27.5		8	0.8
Lactobacillus delbrueckii bulgaricus	B	FIRMICUTES	acidophilic	1		Chemorganoheterotroph	Nonmotile	NonSp			4.5						0.8
Lactobacillus gasseri	B	FIRMICUTES	acidophilic	1		Chemorganoheterotroph	Nonmotile	NonSp			4.5	25	35	30			0.8
Lactobacillus helveticus	B	FIRMICUTES		1		Chemorganoheterotroph	Nonmotile	NonSp			7						0.8
Lactobacillus johnsonii	B	FIRMICUTES		1		Chemorganoheterotroph	Nonmotile	NonSp			7	25	35	30			0.8	54	Couturier, E., & Rocha, E.P.C.(2006). Replication-associated gene dosage effects shape the genomes of fast-growing bacteria but only for transcription and translation genes. Molecular Microbiology, 59(5), 1506-1518
Lactobacillus plantarum	B	FIRMICUTES		1		Chemorganoheterotroph		NonSp			7	25	35	30			0.8	96	Couturier, E., & Rocha, E.P.C.(2006). Replication-associated gene dosage effects shape the genomes of fast-growing bacteria but only for transcription and translation genes. Molecular Microbiology, 59(5), 1506-1518
Lactobacillus reuteri	B	FIRMICUTES		1		Chemorganoheterotroph	Nonmotile	NonSp			7			37			0.8
Lactobacillus sakei sakei	B	FIRMICUTES		1		Chemorganoheterotroph	Nonmotile	NonSp			7			37			0.8
Lactobacillus salivarius salivarius	B	FIRMICUTES		1		Chemorganoheterotroph	Nonmotile	NonSp			7			37			0.8
Lactococcus lactis lactis	B	FIRMICUTES		1		Chemorganoheterotroph	Nonmotile	NonSp			7			37			0.8	42	Couturier, E., & Rocha, E.P.C.(2006). Replication-associated gene dosage effects shape the genomes of fast-growing bacteria but only for transcription and translation genes. Molecular Microbiology, 59(5), 1506-1518
Lawsonia intracellularis	B	PROTEOBACTERIA-DELTA		1		Chemorganoheterotroph	Motile	NonSp			7	35	37	36			0.8		Boone, D.R., Catenholz, R.W., Bergey, D.H., Garrity, G.M., Staley, J.T. (2001). Bergey’s manual of systematic bacteriology. East Lansing, MI :Springer.;
Legionella pneumophila	B	PROTEOBACTERIA-GAMMA		1		Chemorganoheterotroph	Motile	NonSp			7			37			0.8	198
Leifsonia xyli xyli	B	ACTINOBACTERIA		1		Chemorganoheterotroph	Nonmotile					20	25	22.5				300	Couturier, E., & Rocha, E.P.C.(2006). Replication-associated gene dosage effects shape the genomes of fast-growing bacteria but only for transcription and translation genes. Molecular Microbiology, 59(5), 1506-1518
Leptospira borgpetersenii hardjobovis	B	SPIROCHAETES		1		Chemorganoheterotroph	Motile	NonSp			7			37			0.8		Burnett,G.W., &Schuster, G.S.(1974).Review of Pathogenic Microbiology.Saint Louis, MO:The C.V. Mosby.
Leptospira interrogans lai	B	SPIROCHAETES		1		Chemorganoheterotroph	Motile					28	30	29				540	Couturier, E., & Rocha, E.P.C.(2006). Replication-associated gene dosage effects shape the genomes of fast-growing bacteria but only for transcription and translation genes. Molecular Microbiology, 59(5), 1506-1518
Leuconostoc mesenteroides mesenteroides	B	FIRMICUTES		1		Chemorganoheterotroph						20	30	25
Listeria innocua	B	FIRMICUTES		1		lithoorganotroph	Motile	NonSp				30	37	33.5				36	Couturier, E., & Rocha, E.P.C.(2006). Replication-associated gene dosage effects shape the genomes of fast-growing bacteria but only for transcription and translation genes. Molecular Microbiology, 59(5), 1506-1518
Listeria monocytogenes	B	FIRMICUTES		1		Chemorganoheterotroph	Motile	NonSp				30	37	33.5				60	Couturier, E., & Rocha, E.P.C.(2006). Replication-associated gene dosage effects shape the genomes of fast-growing bacteria but only for transcription and translation genes. Molecular Microbiology, 59(5), 1506-1518
Listeria welshimeri	B	FIRMICUTES		1			Motile	NonSp
Magnetospirillum magneticum	B	PROTEOBACTERIA-ALPHA		1		Chemorganoheterotroph	Motile							30	0	0.9	0.45		Boone, D.R., Catenholz, R.W., Bergey, D.H., Garrity, G.M., Staley, J.T. (2001). Bergey’s manual of systematic bacteriology. East Lansing, MI :Springer.;
Mannheimia succiniciproducens	B	PROTEOBACTERIA-GAMMA		1		Chemorganoheterotroph	Nonmotile	NonSp			7			37			0.8
Maricaulis maris	B	PROTEOBACTERIA-ALPHA	Psychrotolerant, halotolerant	1	Oligotroph	Chemorganoheterotroph	Motile	NonSp	6	8	7	10	35	22.5	0.5	8	4	211.5	Boone, D.R., Catenholz, R.W., Bergey, D.H., Garrity, G.M., Staley, J.T. (2001). Bergey’s manual of systematic bacteriology. East Lansing, MI :Springer.;
Marinobacter hydrocarbonoclasticus (aquaeolei)	B	PROTEOBACTERIA-GAMMA	Halophile; maybe psychrotolerant	1		Chemorganoheterotroph	Motile					10	35	32	0.47	20.4	3.5		Gauthier MJ, Lafay B, Christen R, Fernandez L, Acquaviva M, Bonin P, Bertrand JC. (1992) Marinobacter hydrocarbonoclasticus gen. nov., sp. nov., a new, extremely halotolerant, hydrocarbon-degrading marine bacterium. Int J Syst Bacteriol 42(4):568-76.
Marinomonas sp	B	PROTEOBACTERIA-GAMMA		1		Chemorganoheterotroph	Motile										3.5
Mesoplasma florum	B	FIRMICUTES		1		Chemorganoheterotroph	Nonmotile	NonSp				20	40	30
Mesorhizobium loti	B	PROTEOBACTERIA-ALPHA		1		Chemorganoheterotroph	Motile	NonSp	6	8	7	25	30	27.5				570	Boone, D.R., Catenholz, R.W., Bergey, D.H., Garrity, G.M., Staley, J.T. (2001). Bergey’s manual of systematic bacteriology. (East Lansing, MI):Springer.
Mesorhizobium sp.	B	PROTEOBACTERIA-ALPHA		1		Chemorganoheterotroph	Motile	NonSp	6	8	7	25	30	27.5				270	Boone, D.R., Catenholz, R.W., Bergey, D.H., Garrity, G.M., Staley, J.T. (2001). Bergey’s manual of systematic bacteriology. (East Lansing, MI):Springer.
Methylibium petroleiphilum	B	PROTEOBACTERIA-BETA		1		Chemorganoheterotroph
Methylobacillus flagellatus	B	PROTEOBACTERIA-BETA	broad range of temperatures!	1		Chemorganoheterotroph	Motile	NonSp	5.8	8.4	7.25	10	52	42				120	Boone, D.R., Catenholz, R.W., Bergey, D.H., Garrity, G.M., Staley, J.T. (2001). Bergey’s manual of systematic bacteriology. (East Lansing, MI):Springer.
Methylobacterium extorquens	B	PROTEOBACTERIA-ALPHA		1		Chemorganoheterotroph	Motile		4	10	7	15	37	27.5					Boone, D.R., Catenholz, R.W., Bergey, D.H., Garrity, G.M., Staley, J.T. (2001). Bergey’s manual of systematic bacteriology. (East Lansing, MI):Springer.
Methylococcus capsulatus	B	PROTEOBACTERIA-GAMMA	thermotolerant	1		Chemolithoautotroph	Nonmotile					30	50	37					Boone, D.R., Catenholz, R.W., Bergey, D.H., Garrity, G.M., Staley, J.T. (2001). Bergey’s manual of systematic bacteriology. (East Lansing, MI):Springer.
Moorella thermoacetica	B	FIRMICUTES	thermophile	1		lithoorganotroph		Sp	5.7	7.7	6.8	45	65	57.5			0		Drake HL, Daniel SL (2004) Physiology of the thermophilic acetogen Moorella thermoacetica. Research in Microbiology 155:422-436
Mycobacterium avium paratuberculosis	B	ACTINOBACTERIA		1		Chemorganoheterotroph	Nonmotile	NonSp			7			37			0.8	600	Couturier, E., & Rocha, E.P.C.(2006). Replication-associated gene dosage effects shape the genomes of fast-growing bacteria but only for transcription and translation genes. Molecular Microbiology, 59(5), 1506-1518
Mycobacterium bovis	B	ACTINOBACTERIA		1		Chemorganoheterotroph	Nonmotile	NonSp			7			37			0.8
Mycobacterium flavenscens (gilvum)	B	ACTINOBACTERIA		1		Chemorganoheterotroph	Nonmotile	NonSp									0		Wilson, M., McNAb,R., & Henderson, B.(2002). Bacterial Diseases Mechanisms: An Introduction to cellular microbiology.Cambridge: Cambridge University Press.
Mycobacterium leprae	B	ACTINOBACTERIA		1		Chemorganoheterotroph	Nonmotile	NonSp			7			37			0.8	14400	Couturier, E., & Rocha, E.P.C.(2006). Replication-associated gene dosage effects shape the genomes of fast-growing bacteria but only for transcription and translation genes. Molecular Microbiology, 59(5), 1506-1518
Mycobacterium smegmatis	B	ACTINOBACTERIA		1		Chemorganoheterotroph	Nonmotile	NonSp						37					Wilson, M., McNAb,R., & Henderson, B.(2002). Bacterial Diseases Mechanisms: An Introduction to cellular microbiology.Cambridge: Cambridge University Press.
Mycobacterium sp	B	ACTINOBACTERIA		1		Chemorganoheterotroph	Nonmotile	NonSp											Wilson, M., McNAb,R., & Henderson, B.(2002). Bacterial Diseases Mechanisms: An Introduction to cellular microbiology.Cambridge: Cambridge University Press.
Mycobacterium tuberculosis	B	ACTINOBACTERIA		1		Chemorganoheterotroph	Nonmotile	NonSp			7			37			0.8	1440	IslandPath; WWilson, M., McNAb,R., & Henderson, B.(2002). Bacterial Diseases Mechanisms: An Introduction to cellular microbiology.Cambridge: Cambridge University Press; GOLD; Couturier, E., & Rocha, E.P.C.(2006). Replication-associated gene dosage effects shape the genomes of fast-growing bacteria but only for transcription and translation genes. Molecular Microbiology, 59(5), 1506-1518
Mycobacterium ulcerans	B	ACTINOBACTERIA		1		Chemorganoheterotroph	Nonmotile	NonSp			7		33	32			0.8
Mycobacterium vanbaalenii	B	ACTINOBACTERIA		1		Chemorganoheterotroph	Nonmotile	NonSp				24	37	30.5					Wilson, M., McNAb,R., & Henderson, B.(2002). Bacterial Diseases Mechanisms: An Introduction to cellular microbiology.Cambridge: Cambridge University Press.
Mycoplasma agalactiae	B	FIRMICUTES		1		Chemorganoheterotroph	Nonmotile	NonSp
Mycoplasma capricolum capricolum	B	FIRMICUTES		1		Chemorganoheterotroph	Nonmotile	NonSp						37
Mycoplasma gallisepticum	B	FIRMICUTES		1		Chemorganoheterotroph	Motile	NonSp						37				60	Couturier, E., & Rocha, E.P.C.(2006). Replication-associated gene dosage effects shape the genomes of fast-growing bacteria but only for transcription and translation genes. Molecular Microbiology, 59(5), 1506-1518
Mycoplasma genitalium	B	FIRMICUTES		1		Chemorganoheterotroph	Motile	NonSp						37				720	Couturier, E., & Rocha, E.P.C.(2006). Replication-associated gene dosage effects shape the genomes of fast-growing bacteria but only for transcription and translation genes. Molecular Microbiology, 59(5), 1506-1518
Mycoplasma hyopneumoniae	B	FIRMICUTES		1		Chemorganoheterotroph	Nonmotile							37
Mycoplasma mobile	B	FIRMICUTES		1		Chemorganoheterotroph	Motile	NonSp						20
Mycoplasma mycoides mycoides SC	B	FIRMICUTES		1		Chemorganoheterotroph	Nonmotile	NonSp						37
Mycoplasma penetrans	B	FIRMICUTES		1		Chemorganoheterotroph	Nonmotile	NonSp						37
Mycoplasma pneumoniae	B	FIRMICUTES		1		Chemorganoheterotroph	Motile	NonSp						37				360	Couturier, E., & Rocha, E.P.C.(2006). Replication-associated gene dosage effects shape the genomes of fast-growing bacteria but only for transcription and translation genes. Molecular Microbiology, 59(5), 1506-1518
Mycoplasma pulmonis	B	FIRMICUTES		1		Chemorganoheterotroph	Motile	NonSp						37				120	Couturier, E., & Rocha, E.P.C.(2006). Replication-associated gene dosage effects shape the genomes of fast-growing bacteria but only for transcription and translation genes. Molecular Microbiology, 59(5), 1506-1518
Mycoplasma synoviae	B	FIRMICUTES		1		Chemorganoheterotroph	Nonmotile	NonSp						37
Myxococcus xanthus	B	PROTEOBACTERIA-DELTA		1		Chemorganoheterotroph	Motile	Sp				20	30	25					Boone, D.R., Catenholz, R.W., Bergey, D.H., Garrity, G.M., Staley, J.T. (2001). Bergey’s manual of systematic bacteriology. (East Lansing, MI):Springer.
Neisseria gonorrhoeae	B	PROTEOBACTERIA-BETA		1		Chemorganoheterotroph	Nonmotile	NonSp			7	35	37	36			0.8	66	Boone, D.R., Catenholz, R.W., Bergey, D.H., Garrity, G.M., Staley, J.T. (2001). Bergey’s manual of systematic bacteriology. (East Lansing, MI):Springer; Couturier, E., & Rocha, E.P.C.(2006). Replication-associated gene dosage effects shape the genomes of fast-growing bacteria but only for transcription and translation genes. Molecular Microbiology, 59(5), 1506-1518
Neisseria meningitidis	B	PROTEOBACTERIA-BETA		1		Chemorganoheterotroph	Nonmotile	NonSp			7	35	37	36			0.8	60	Boone, D.R., Catenholz, R.W., Bergey, D.H., Garrity, G.M., Staley, J.T. (2001). Bergey’s manual of systematic bacteriology. (East Lansing, MI):Springer; Couturier, E., & Rocha, E.P.C.(2006). Replication-associated gene dosage effects shape the genomes of fast-growing bacteria but only for transcription and translation genes. Molecular Microbiology, 59(5), 1506-1518
Neorickettsia (Ehrlichia) sennetsu	B	PROTEOBACTERIA-ALPHA		1		Chemorganoheterotroph	Nonmotile	Sp			7			37			0.8
Nitratiruptor sp	B	PROTEOBACTERIA-EPSILON	barophile deep sea ~1000 m; Thermophile;	100		Chemolithoautotroph	Nonmotile					37	65	55			3.5		Nakagawa, S., Takaki, Y., Shimamura, S., Reysenbach, A., Takai, K., & Horikoshi. K.(2007). Deep-sea vent -proteobacterial genomes provide insights into emergence of pathogens.PNAS,104(29), 12146-12150.
Nitrobacter hamburgensis	B	PROTEOBACTERIA-ALPHA		1		Chemolithoautotroph	Motile
Nitrobacter winogradskyi	B	PROTEOBACTERIA-ALPHA	slight alkaliphile; psychrotolerant	1		lithoorganotroph	Motile		7.5	8	7.75	5	37	29				1680	Boone, D.R., Catenholz, R.W., Bergey, D.H., Garrity, G.M., Staley, J.T. (2001). Bergey’s manual of systematic bacteriology. East Lansing, MI :Springer.
Nitrosococcus oceani	B	PROTEOBACTERIA-GAMMA	slight alkaliphile	1		Chemolithoautotroph	Motile		7.5	8	7.75			30			3.5		Boone, D.R., Catenholz, R.W., Bergey, D.H., Garrity, G.M., Staley, J.T. (2001). Bergey’s manual of systematic bacteriology. East Lansing, MI:Springer.
Nitrosomonas europaea	B	PROTEOBACTERIA-BETA		1		Chemolithoautotroph	Nonmotile								0	2.922	0	1110	Couturier, E., & Rocha, E.P.C.(2006). Replication-associated gene dosage effects shape the genomes of fast-growing bacteria but only for transcription and translation genes. Molecular Microbiology, 59(5), 1506-1518
Nitrosomonas eutropha	B	PROTEOBACTERIA-BETA		1		Chemolithoautotroph	Motile								0	2.922	0
Nitrosospira multiformis	B	PROTEOBACTERIA-BETA		1		Chemolithoautotroph	Motile								0	2.922	0
Nocardia farcinica	B	ACTINOBACTERIA		1		lithoorganotroph	Nonmotile	Sp						37				180	Couturier, E., & Rocha, E.P.C.(2006). Replication-associated gene dosage effects shape the genomes of fast-growing bacteria but only for transcription and translation genes. Molecular Microbiology, 59(5), 1506-1518
Nocardioides sp.	B	ACTINOBACTERIA		1		Chemorganoheterotroph	Nonmotile	NonSp						30
Nostoc (Anabaena) sp.	B	CYANOBACTERIA	psychrotolerant, halotolerant: found both in icy brine in Antarctic lake, and in Andean lake	1		photoautotroph	Motile					-10	25	7.5	0	50	25
Novosphingobium (Sphingomonas) aromaticivorans	B	PROTEOBACTERIA-ALPHA	barophile 410m depth	41		Chemorganoheterotroph	Motile
Oceanobacillus iheyensis	B	FIRMICUTES	alkaliphilic and extremely halotolerant barophile 1050m	105		Chemorganoheterotroph	Motile	Sp	6.5	10	8.25	15	42	30	0	21	10.5		Lu J, Nogi Y, Takami H (2001) Oceanobacillus iheyensis gen. nov., sp. nov., a deep-sea extremely halotolerant and alkaliphilic species isolated from a depth of 1050 m on the Iheya Ridge. FEMS Microbiology Letters 205:291-297
Ochrobactrum anthropi	B	PROTEOBACTERIA-ALPHA	Psychrotolerant	1		Chemorganoheterotroph	Motile					4	42	28.5					Boone, D.R., Catenholz, R.W., Bergey, D.H., Garrity, G.M., Staley, J.T. (2005). Bergey’s manual of systematic bacteriology. (East Lansing, MI):Springer.
Oenococcus oeni	B	FIRMICUTES		1		Chemorganoheterotroph						17	25	21
Onion yellows phytoplasma OY-M	B	tenericutes		1		Chemorganoheterotroph
Orientia (Rickettsia) tsutsugamushi	B	PROTEOBACTERIA-ALPHA		1		Chemorganoheterotroph	Motile				7			37			0.8
Parabacteroides distasonis	B	BACTEROIDETES		1		Chemorganoheterotroph	Nonmotile				7			37			0.8
Paracoccus denitrificans	B	PROTEOBACTERIA-ALPHA	slight alkaliphile	1		lithoorganotroph	Nonmotile	NonSp	7.5	8	7.75	30	37	33.5
Parvibaculum lavamentivorans	B	PROTEOBACTERIA-ALPHA		1		Chemorganoheterotroph	Motile							30
Pasteurella multocida	B	PROTEOBACTERIA-GAMMA		1		Chemorganoheterotroph	Nonmotile	NonSp			7			37			0.8	60	Boone, D.R., Catenholz, R.W., Bergey, D.H., Garrity, G.M., Staley, J.T. (2001). Bergey’s manual of systematic bacteriology. (East Lansing, MI):Springer; Couturier, E., & Rocha, E.P.C.(2006). Replication-associated gene dosage effects shape the genomes of fast-growing bacteria but only for transcription and translation genes. Molecular Microbiology, 59(5), 1506-1518
Pediococcus pentosaceus	B	FIRMICUTES		1		Chemorganoheterotroph	Nonmotile	NonSp						30
Pelobacter carbinolicus	B	PROTEOBACTERIA-DELTA		1		Chemorganoheterotroph	Nonmotile		6	8	6.85	15	40	35	0	2	1		Boone, D.R., Catenholz, R.W., Bergey, D.H., Garrity, G.M., Staley, J.T. (2001). Bergey’s manual of systematic bacteriology. East Lansing, MI :Springer.;
Pelobacter propionicus	B	PROTEOBACTERIA-DELTA	Psychrotolerant	1		Chemorganoheterotroph	Nonmotile	NonSp	6.5	8.4	7.5	4	45	33	0	3.5	1.75		Boone, D.R., Catenholz, R.W., Bergey, D.H., Garrity, G.M., Staley, J.T. (2001). Bergey’s manual of systematic bacteriology. East Lansing, MI :Springer.;
Pelodictyon luteolum	B	CHLOROBI	thermotolerant	1		photoautotroph
Pelotomaculum thermopropionicum	B	FIRMICUTES	thermophilic	1		Chemorganoheterotroph		Sp	6.5	8	7	45	65	55	0	0.5	0.25		Imachi H, Sekiguchi Y, Kamagata Y, Hanada S, Ohashi A, Harada H (2002) Pelotomaculum thermopropionicum gen. nov., sp. nov., an anaerobic, thermophilic, syntrophic propionate-oxidizing bacterium. International Journal of Systematic and Evolutionary Microbiology 52:1729-1735
Petrotoga mobilis	B	THERMOTOGAE	Halotolerant; Thermophile; possibly barophile:	40		Chemorganoheterotroph	Motile	NonSp	5.5	8.5	6.75	40	70	59	0.5	9	3.5	720	Lien T, Madsen M, Rainey FA, Birkeland N-K (1998) Petrotoga mobilis sp. nov., from a North Sea oil-production well. International Journal of Systematic Bacteriology 48:1007-1013
Photobacterium profundum	B	PROTEOBACTERIA-GAMMA	barophilic, upto 15000 pounds per sq inch, psychrophile ; 2500m depth	250		Chemorganoheterotroph	Motile	NonSp				4	18	10			3.5	150	Boone, D.R., Catenholz, R.W., Bergey, D.H., Garrity, G.M., Staley, J.T. (2001). Bergey’s manual of systematic bacteriology. (East Lansing, MI):Springer; Nogi Y, Masui N, Kato C (1998) Photobacterium produndum sp. nov., a new, moderately barophilic bacterial species isolated from a deep-sea sediment. Extremophiles 2:1-7; Couturier, E., & Rocha, E.P.C.(2006). Replication-associated gene dosage effe…
Photorhabdus luminescens laumondii	B	PROTEOBACTERIA-GAMMA		1		Chemorganoheterotroph	Motile				7			37			0.8	30	Couturier, E., & Rocha, E.P.C.(2006). Replication-associated gene dosage effects shape the genomes of fast-growing bacteria but only for transcription and translation genes. Molecular Microbiology, 59(5), 1506-1518
Phytoplasma aster yellows witches'-broom	B	FIRMICUTES		1		Chemorganoheterotroph													http://xbase.bham.ac.uk/campydb/phenotype.pl?search=Aerobe
Polaromonas naphthalenivorans	B	PROTEOBACTERIA-BETA	Psychrotolerant	1		Chemorganoheterotroph	Nonmotile	NonSp	6	9	7.25	4	25	20			0		Jeon CO, Park W, Ghiorse WC, Madsen EL (2004) Polaromonas naphthalenivorans sp. nov., a naphthalene-degrading bacterium from naphthalene-contaminated sediment. Int J Syst Evol Microbiol 54:93-97
Polaromonas sp.	B	PROTEOBACTERIA-BETA		1		Chemorganoheterotroph	Nonmotile					20	25.75	22.875
Polynucleobacter sp	B	PROTEOBACTERIA-BETA	Psychrotolerant	1		Chemorganoheterotroph	Nonmotile					0		25
Porphyromonas gingivalis	B	BACTEROIDETES		1		Chemorganoheterotroph	Nonmotile	NonSp			7			37			0.8	162	Couturier, E., & Rocha, E.P.C.(2006). Replication-associated gene dosage effects shape the genomes of fast-growing bacteria but only for transcription and translation genes. Molecular Microbiology, 59(5), 1506-1518
Prochlorococcus marinus	B	CYANOBACTERIA		1	oligotolerant	photoautotroph	Nonmotile										3.5	1020	Couturier, E., & Rocha, E.P.C.(2006). Replication-associated gene dosage effects shape the genomes of fast-growing bacteria but only for transcription and translation genes. Molecular Microbiology, 59(5), 1506-1518
Propionibacterium acnes	B	ACTINOBACTERIA		1		Chemorganoheterotroph	Nonmotile	NonSp			7			37			0.8	306	GOLD; Couturier, E., & Rocha, E.P.C.(2006). Replication-associated gene dosage effects shape the genomes of fast-growing bacteria but only for transcription and translation genes. Molecular Microbiology, 59(5), 1506-1518
Prosthecochloris (Chlorobium) vibrioformis (phaeovibrioides)	B	CHLOROBI		1		photolithoautotroph	Nonmotile	NonSp
Pseudoalteromonas atlantica	B	PROTEOBACTERIA-GAMMA		1		Chemorganoheterotroph	Motile
Pseudoalteromonas haloplanktis	B	PROTEOBACTERIA-GAMMA	Psychrotolerant	1		Chemorganoheterotroph	Motile	NonSp			7	0	15	7.5			3.5		approximation based on environmental milieu
Pseudomonas aeruginosa	B	PROTEOBACTERIA-GAMMA	psychrophile: found in antarctic seawater	1		Chemorganoheterotroph	Motile	NonSp	4.5		7	2	45	37			3.5	30	Couturier, E., & Rocha, E.P.C.(2006). Replication-associated gene dosage effects shape the genomes of fast-growing bacteria but only for transcription and translation genes. Molecular Microbiology, 59(5), 1506-1518;GOLD, Boone, D.R., Catenholz, R.W., Bergey, D.H., Garrity, G.M., Staley, J.T. (2001). Bergey’s manual of systematic bacteriology. (East Lansing, MI):Springer.
Pseudomonas entomophila	B	PROTEOBACTERIA-GAMMA		1		Chemorganoheterotroph	Motile	NonSp	4.5		7			28					Boone, D.R., Catenholz, R.W., Bergey, D.H., Garrity, G.M., Staley, J.T. (2001). Bergey’s manual of systematic bacteriology. (East Lansing, MI):Springer.
Pseudomonas fluorescens	B	PROTEOBACTERIA-GAMMA		1		Chemorganoheterotroph	Motile	NonSp	4.5		7	25	30	27.5					Boone, D.R., Catenholz, R.W., Bergey, D.H., Garrity, G.M., Staley, J.T. (2001). Bergey’s manual of systematic bacteriology. East Lansing, MI :Springer.;GOLD
Pseudomonas mendocina	B	PROTEOBACTERIA-GAMMA		1		Chemorganoheterotroph	Motile	NonSp	4.5		7		41	35					Boone, D.R., Catenholz, R.W., Bergey, D.H., Garrity, G.M., Staley, J.T. (2001). Bergey’s manual of systematic bacteriology. (East Lansing, MI):Springer.
Pseudomonas putida	B	PROTEOBACTERIA-GAMMA		1		Chemorganoheterotroph	Motile	NonSp	4.5		7		41	28				66	Couturier, E., & Rocha, E.P.C.(2006). Replication-associated gene dosage effects shape the genomes of fast-growing bacteria but only for transcription and translation genes. Molecular Microbiology, 59(5), 1506-1518;Boone, D.R., Catenholz, R.W., Bergey, D.H., Garrity, G.M., Staley, J.T. (2001). Bergey’s manual of systematic bacteriology. (East Lansing, MI):Springer.
Pseudomonas stutzeri	B	PROTEOBACTERIA-GAMMA		1		Chemorganoheterotroph	Motile	NonSp	4.5		7		43	35					Boone, D.R., Catenholz, R.W., Bergey, D.H., Garrity, G.M., Staley, J.T. (2001). Bergey’s manual of systematic bacteriology. East Lansing, MI :Springer.;
Pseudomonas syringae tomato	B	PROTEOBACTERIA-GAMMA		1		Chemorganoheterotroph	Motile	NonSp	4.5		7			28				88.2	Couturier, E., & Rocha, E.P.C.(2006). Replication-associated gene dosage effects shape the genomes of fast-growing bacteria but only for transcription and translation genes. Molecular Microbiology, 59(5), 1506-1518
Psychrobacter arcticum	B	PROTEOBACTERIA-GAMMA	psychrophilic: Radiation resistant, halotolerant	1	Oligotroph		Nonmotile	NonSp				-10	28	22	0.56	7	3.78		Bakermans C, Ayala-del-Rıó HL, Ponder MA, Vishnivetskaya T, Gilichinsky D, Thomashow MF, Tiedje JM (2006) Psychrobacter cryohalolentis sp. nov. and Psychrobacter arcticus sp. nov., isolated from Siberian permafrost. International Journal of Systematic and Evolutionary Microbiology 56:1285–1291
Psychrobacter cryohalolentis (cryopegella)	B	PROTEOBACTERIA-GAMMA	Radiation resistant; Halotolerant; Psychrophile	1			Nonmotile	NonSp				-10	40	22	0	9.5	4.75		Bakermans C, Ayala-del-Rıó HL, Ponder MA, Vishnivetskaya T, Gilichinsky D, Thomashow MF, Tiedje JM (2006) Psychrobacter cryohalolentis sp. nov. and Psychrobacter arcticus sp. nov., isolated from Siberian permafrost. International Journal of Systematic and Evolutionary Microbiology 56:1285–1291
Psychrobacter sp.	B	PROTEOBACTERIA-GAMMA	Radiation resistant; Psychrophile;	1		Chemorganoheterotroph	Nonmotile	NonSp				4	37	20.5			3.5		approximated from Psychrobacter spp.
Psychromonas ingrahamii	B	PROTEOBACTERIA-GAMMA	Psychrophile; maybe barophile, but no data, halotolerant	1		Chemorganoheterotroph	Nonmotile	NonSp			6.9	-12	10	5	1	12	3.5	14400	Auman AJ, Breezee JL, Gosink JJ, Kampfer P, Staley JT (2006) Psychromonas ingrahamii sp. nov., a novel gas vacuolate, psychrophilic bacterium isolated from Arctic polar sea ice. International Journal of Systematic and Evolutionary Microbiology, 56:1001–1007
Ralstonia (Cupriavidus) metallidurans	B	PROTEOBACTERIA-BETA	Metal resistant; psychrotolerant	1		Chemolithoautotroph	Motile	NonSp				5	40	22.5					Boone, D.R., Catenholz, R.W., Bergey, D.H., Garrity, G.M., Staley, J.T. (2001). Bergey’s manual of systematic bacteriology. (East Lansing, MI):Springer.
Ralstonia eutropha	B	PROTEOBACTERIA-BETA		1		lithoorganotroph	Motile	NonSp					41	30					GOLD, Boone, D.R., Catenholz, R.W., Bergey, D.H., Garrity, G.M., Staley, J.T. (2001). Bergey’s manual of systematic bacteriology. (East Lansing, MI):Springer.
Ralstonia solanacearum	B	PROTEOBACTERIA-BETA		1		Chemorganoheterotroph	Motile	NonSp										240	Couturier, E., & Rocha, E.P.C.(2006). Replication-associated gene dosage effects shape the genomes of fast-growing bacteria but only for transcription and translation genes. Molecular Microbiology, 59(5), 1506-1518
Renibacterium salmoninarum	B	ACTINOBACTERIA	moderate psychrophile	1		Chemorganoheterotroph	Nonmotile	NonSp						15
Rhizobium etli	B	PROTEOBACTERIA-ALPHA		1		Chemorganoheterotroph	Motile	NonSp	4	10	6.5	25	40	27.5				195	Boone, D.R., Catenholz, R.W., Bergey, D.H., Garrity, G.M., Staley, J.T. (2001). Bergey’s manual of systematic bacteriology. East Lansing, MI :Springer.;
Rhizobium leguminosarum	B	PROTEOBACTERIA-ALPHA		1		Chemorganoheterotroph	Motile	NonSp	4	10	6.5	25	40	27.5				195	Boone, D.R., Catenholz, R.W., Bergey, D.H., Garrity, G.M., Staley, J.T. (2001). Bergey’s manual of systematic bacteriology. East Lansing, MI :Springer.;
Rhodobacter sphaeroides	B	PROTEOBACTERIA-ALPHA		1		photoheterotroph	Motile	NonSp			7	25	35	30			0		Boone, D.R., Catenholz, R.W., Bergey, D.H., Garrity, G.M., Staley, J.T. (2001). Bergey’s manual of systematic bacteriology. East Lansing, MI :Springer.;
Rhodococcus sp	B	ACTINOBACTERIA		1		photochemorganotroph	Nonmotile	NonSp						30
Rhodoferax ferrireducens	B	PROTEOBACTERIA-ALPHA	depth of 18 feet=5.48 meters; psychrotolerant	1.55		Chemorganoheterotroph	Motile	NonSp	6.7	7.1	7	4	30	25			0		Finneran KT, Johnsen CV, Lovley DR (2003) Rhodoferax ferrireducens sp. nov., a psychrotolerant, facultatively anaerobic bacterium that oxidizes acetate with the reduction of Fe(III). International Journal of Systematic and Evolutionary Microbiology, 53:669–673
Rhodopirellula (Pirellula) baltica (sp.)	B	PLANCTOMYCETES		1		Chemorganoheterotroph	Motile	NonSp						28			3.5	600	GOLD; Couturier, E., & Rocha, E.P.C.(2006). Replication-associated gene dosage effects shape the genomes of fast-growing bacteria but only for transcription and translation genes. Molecular Microbiology, 59(5), 1506-1518
Rhodopseudomonas palustris	B	PROTEOBACTERIA-ALPHA		1		photoautoheterotrophic	Motile					25	35	30			0	540	Boone, D.R., Catenholz, R.W., Bergey, D.H., Garrity, G.M., Staley, J.T. (2001). Bergey’s manual of systematic bacteriology. (East Lansing, MI):Springer; GOLD; Couturier, E., & Rocha, E.P.C.(2006). Replication-associated gene dosage effects shape the genomes of fast-growing bacteria but only for transcription and translation genes. Molecular Microbiology, 59(5), 1506-1518
Rhodospirillum rubrum	B	PROTEOBACTERIA-ALPHA		1		photoheterotrophically Photoautotrophic chemotrophic	Motile		6	8.5	6.9	30	35	32.5			0		Boone, D.R., Catenholz, R.W., Bergey, D.H., Garrity, G.M., Staley, J.T. (2001). Bergey’s manual of systematic bacteriology. East Lansing, MI :Springer.;
Rickettsia akari	B	PROTEOBACTERIA-ALPHA		1		Chemorganoheterotroph	Nonmotile	NonSp			7			37					http://xbase.bham.ac.uk/campydb/phenotype.pl?search=Aerobe
Rickettsia bellii	B	PROTEOBACTERIA-ALPHA		1		Chemorganoheterotroph	Nonmotile	NonSp			7			37					http://xbase.bham.ac.uk/campydb/phenotype.pl?search=Aerobe
Rickettsia canadensis	B	PROTEOBACTERIA-ALPHA		1		Chemorganoheterotroph	Nonmotile	NonSp			7			37					http://xbase.bham.ac.uk/campydb/phenotype.pl?search=Aerobe
Rickettsia conorii	B	PROTEOBACTERIA-ALPHA		1		Chemorganoheterotroph	Nonmotile	NonSp			7			37			0.8	246	Couturier, E., & Rocha, E.P.C.(2006). Replication-associated gene dosage effects shape the genomes of fast-growing bacteria but only for transcription and translation genes. Molecular Microbiology, 59(5), 1506-1518
Rickettsia felis	B	PROTEOBACTERIA-ALPHA		1		Chemorganoheterotroph	Nonmotile	NonSp			7			37			0.8
Rickettsia massiliae	B	PROTEOBACTERIA-ALPHA		1		Chemorganoheterotroph	Nonmotile	NonSp			7			37			0.8		http://xbase.bham.ac.uk/campydb/phenotype.pl?search=Aerobe
Rickettsia prowazekii	B	PROTEOBACTERIA-ALPHA		1		Chemorganoheterotroph	Nonmotile	NonSp			7			37			0.8	600	Couturier, E., & Rocha, E.P.C.(2006). Replication-associated gene dosage effects shape the genomes of fast-growing bacteria but only for transcription and translation genes. Molecular Microbiology, 59(5), 1506-1518
Rickettsia rickettsii	B	PROTEOBACTERIA-ALPHA		1		Chemorganoheterotroph					7			37			0.8		http://xbase.bham.ac.uk/campydb/phenotype.pl?search=Aerobe
Rickettsia typhi	B	PROTEOBACTERIA-ALPHA		1		Chemorganoheterotroph	Nonmotile	NonSp			7			37				600	Couturier, E., & Rocha, E.P.C.(2006). Replication-associated gene dosage effects shape the genomes of fast-growing bacteria but only for transcription and translation genes. Molecular Microbiology, 59(5), 1506-1518
Roseiflexus castenholzii	B	CHLOROFLEXI	thermophile	1		photoautotroph	Motile		5.5	9.5	7.5	40	60	55			3.5		Hanada S, Takaichi S, Matsuura K, Nakamura K (2002) Roseiflexus castenholzii gen. nov., sp. nov., a thermophilic, filamentous, photosynthetic bacterium that lacks chlorosomes. International Journal of Systematic and Evolutionary Microbiology, 52:187–193
Roseiflexus sp	B	CHLOROFLEXI	thermophile	1		photoautotroph	Motile	NonSp									3.5		Hanada S, Takaichi S, Matsuura K, Nakamura K (2002) Roseiflexus castenholzii gen. nov., sp. nov., a thermophilic, filamentous, photosynthetic bacterium that lacks chlorosomes. International Journal of Systematic and Evolutionary Microbiology, 52:187–194
Roseobacter denitrificans	B	PROTEOBACTERIA-ALPHA	slight alkaliphile	1		photochemorganotroph	Motile		7	8	7.5	20	30	25			3.5		Boone, D.R., Catenholz, R.W., Bergey, D.H., Garrity, G.M., Staley, J.T. (2001). Bergey’s manual of systematic bacteriology. (East Lansing, MI):Springer.
Rubrobacter xylanophilus	B	ACTINOBACTERIA	Radiation resistant; Thermophile;	1		photochemorganotroph	Nonmotile	NonSp				30	70	60			3.5		Carreto, L., Moore, E., Nobre, M. F., Wait, R., Riley, P. W., Sharp, R. J. & da Costa, M. S. (1996). Rubrobacter xylanophilus sp. nov., a new thermophilic species isolated from a thermally polluted effluent. Int J Syst Bacteriol 46, 460–465.
Saccharophagus (Microbulbifer) degradans	B	PROTEOBACTERIA-GAMMA	halotolerant: comes from a salt marsh; Psychrotolerant	1		Chemorganoheterotroph	Motile					4	37	20.5					GOLD
Saccharopolyspora erythraea	B	ACTINOBACTERIA		1		Chemorganoheterotroph	Nonmotile	Sp				25	32	28.5					GOLD
Salinibacter ruber	B	BACTEROIDETES	halophile: Saltern crystallizer ponds in Spain	1		Chemorganoheterotroph	Motile				7.25	27	52	42	20	37	30	960	NCBI; Anton, J., Rossello-M, R., Rodriguez-Valera, F., Amann, R.(2000). Extremely Halophilic Bacteria in Crystallizer Ponds from Solar Salterns. Applied and Environmental Microbiology, 66(7), 3052-3057.;
Salinispora arenicola	B	ACTINOBACTERIA		1		Chemorganoheterotroph	Motile	Sp
Salinispora tropica	B	ACTINOBACTERIA		1		Chemorganoheterotroph	Nonmotile	Sp						28
Salmonella enterica Paratyphi A	B	PROTEOBACTERIA-GAMMA		1		Chemorganoheterotroph	Motile	NonSp						37					Boone, D.R., Catenholz, R.W., Bergey, D.H., Garrity, G.M., Staley, J.T. (2001). Bergey’s manual of systematic bacteriology. East Lansing, MI :Springer.;
Salmonella enterica sv Typhi	B	PROTEOBACTERIA-GAMMA		1		Chemorganoheterotroph	Motile	NonSp						37					Boone, D.R., Catenholz, R.W., Bergey, D.H., Garrity, G.M., Staley, J.T. (2001). Bergey’s manual of systematic bacteriology. East Lansing, MI :Springer.;
Salmonella enterica Typhimurium LT2	B	PROTEOBACTERIA-GAMMA		1		Chemorganoheterotroph	Motile	NonSp						37				24	Boone, D.R., Catenholz, R.W., Bergey, D.H., Garrity, G.M., Staley, J.T. (2001). Bergey’s manual of systematic bacteriology. (East Lansing, MI):Springer; Couturier, E., & Rocha, E.P.C.(2006). Replication-associated gene dosage effects shape the genomes of fast-growing bacteria but only for transcription and translation genes. Molecular Microbiology, 59(5), 1506-1518
Serratia proteamaculans	B	PROTEOBACTERIA-GAMMA		1		Chemorganoheterotroph	Motile												Boone, D.R., Catenholz, R.W., Bergey, D.H., Garrity, G.M., Staley, J.T. (2001). Bergey’s manual of systematic bacteriology. East Lansing, MI :Springer.;
Shewanella amazonensis	B	PROTEOBACTERIA-GAMMA	Metal resistant;	1		lithoorganotroph	Motile	NonSp									3.5
Shewanella baltica	B	PROTEOBACTERIA-GAMMA	Psychrophile , tolerates heavy metals	1		Chemorganoheterotroph	Motile	NonSp						4			3.5
Shewanella denitrificans	B	PROTEOBACTERIA-GAMMA	barophile??? depth of 120-130m	12.5		Chemorganoheterotroph	Motile	NonSp				20	25	22.5			3.5
Shewanella frigidimarina	B	PROTEOBACTERIA-GAMMA		1		lithoorganotroph	Motile	NonSp				20	22	21			3.5
Shewanella loihica	B	PROTEOBACTERIA-GAMMA	Psychrophile, halotolerant	1		Chemorganoheterotroph	Motile	NonSp	4.5	10	7	0	42	18	0.5	5	3.5		Gao H, Obraztova A, Stewart N, Popa R, Fredrickson JK, Tiedje JM, Nealson KH, Zhou J (2006) Shewanella loihica sp. nov., isolated from iron-rich microbial mats in the Pacific Ocean. International Journal of Systematic and Evolutionary Microbiology 56:1911–1916
Shewanella oneidensis	B	PROTEOBACTERIA-GAMMA		1		lithoorganotroph	Motile	NonSp										39.6	NCBI; Couturier, E., & Rocha, E.P.C.(2006). Replication-associated gene dosage effects shape the genomes of fast-growing bacteria but only for transcription and translation genes. Molecular Microbiology, 59(5), 1506-1518
Shewanella pealeana	B	PROTEOBACTERIA-GAMMA	Psychrotolerant; , halotolerant	1		Chemorganoheterotroph	Motile	NonSp	6	8	7	4	30	27.5	0.7	4.2	3.5		Leonardo MR, Moser DP, Barbieri E, Brantner CA, MacGregor BJ, Paster BJ, Stackebrandt E, Nealson KH (1999) Shewanella pealeana sp. nov., a member of the microbial community associated with the accessory nidamental gland of the squid Loligo pealei. International Journal of Systematic Bacteriology, 49:1341–1351
Shewanella putrefaciens	B	PROTEOBACTERIA-GAMMA		1		lithoorganotroph	Motile	NonSp
Shewanella sediminis	B	PROTEOBACTERIA-GAMMA	barophile? depth of 215m Psychrophile , halotolerant	21.5		Chemorganoheterotroph	Motile	NonSp				4	25	10	1	4	3.5		Zhao J-S, Manno D, Beaulieu C, Paquet L, Hawari J (2005) Shewanella sediminis sp. nov., a novel Na+-requiring and hexahydro-1,3,5-trinitro-1,3,5-triazine-degrading bacterium from marine sediment. International Journal of Systematic and Evolutionary Microbiology, 55:1511–1520
Shewanella sp.	B	PROTEOBACTERIA-GAMMA	60 m; probably psychrotolerant, given that some other strains are psychrophilic	1.6		Chemorganoheterotroph	Motile	NonSp									3.5		Boone, D.R., Catenholz, R.W., Bergey, D.H., Garrity, G.M., Staley, J.T. (2005). Bergey’s manual of systematic bacteriology. (East Lansing, MI):Springer.
Shigella boydii	B	PROTEOBACTERIA-GAMMA		1		Chemorganoheterotroph	Motile	NonSp			7			37			0.8	23	Boone, D.R., Catenholz, R.W., Bergey, D.H., Garrity, G.M., Staley, J.T. (2001). Bergey’s manual of systematic bacteriology. East Lansing, MI :Springer.;
Shigella dysenteriae	B	PROTEOBACTERIA-GAMMA		1		Chemorganoheterotroph	Motile	NonSp			7			37			0.8	23	Boone, D.R., Catenholz, R.W., Bergey, D.H., Garrity, G.M., Staley, J.T. (2001). Bergey’s manual of systematic bacteriology. East Lansing, MI :Springer.;
Shigella flexneri	B	PROTEOBACTERIA-GAMMA		1		Chemorganoheterotroph		NonSp			7			37			0.8	23	Boone, D.R., Catenholz, R.W., Bergey, D.H., Garrity, G.M., Staley, J.T. (2001). Bergey’s manual of systematic bacteriology. East Lansing, MI :Springer.;
Shigella sonnei	B	PROTEOBACTERIA-GAMMA		1		Chemorganoheterotroph	Motile	NonSp			7			37			0.8	23	Boone, D.R., Catenholz, R.W., Bergey, D.H., Garrity, G.M., Staley, J.T. (2001). Bergey’s manual of systematic bacteriology. East Lansing, MI :Springer.;
Silicibacter (Roseobacter) sp.	B	PROTEOBACTERIA-ALPHA		1		Chemorganoheterotroph	Motile										3.5		Boone, D.R., Catenholz, R.W., Bergey, D.H., Garrity, G.M., Staley, J.T. (2001). Bergey’s manual of systematic bacteriology. East Lansing, MI :Springer.;
Silicibacter pomeroyi	B	PROTEOBACTERIA-ALPHA		1		Chemorganoheterotroph	Motile										3.5
Sinorhizobium medicae WSM419	B	PROTEOBACTERIA-ALPHA		1		Chemorganoheterotroph													Genamics genomeseek; Pistorio, M., Giusti, M.A., Del Papa, M.F., Draghi, W.O., Lozano, M.J., Tejerizo, G. T., et.al.(2008).Conjugal properties of the Sinorhizobium meliloti plasmid mobilome. FEMS Microbiology Ecology, 65(3), 372-382.
Sinorhizobium meliloti	B	PROTEOBACTERIA-ALPHA	broad range of temperatures! , halotolerant	1		Chemorganoheterotroph	Motile	NonSp	5	10.5	7	10	44	27.5	1	4.5	2.75	90	Boone, D.R., Catenholz, R.W., Bergey, D.H., Garrity, G.M., Staley, J.T. (2001). Bergey’s manual of systematic bacteriology. (East Lansing, MI):Springer; Couturier, E., & Rocha, E.P.C.(2006). Replication-associated gene dosage effects shape the genomes of fast-growing bacteria but only for transcription and translation genes. Molecular Microbiology, 59(5), 1506-1518
Sodalis glossinidius	B	PROTEOBACTERIA-GAMMA		1		Chemorganoheterotroph	Nonmotile	NonSp						25
Solibacter (Acidobacteria) usitatus	B	fibrobacteres/acidobacteria	Acidophile;	1	Oligotroph	Chemorganoheterotroph	Nonmotile	NonSp						30					Martín-Cuadrado A-B, Lopez-Garcıá P, Alba J-C, Moreira D, Monticelli L, Strittmatter A, Gottschalk G, Rodrıguez-Valera F(2007) Metagenomics of the Deep Mediterranean, a Warm Bathypelagic Habitat. PLOS One 9:e914
Sorangium cellulosum	B	PROTEOBACTERIA-DELTA	slight acidophile	1		Chemorganoheterotroph	Motile		5.8	6.2	6	18	30	20				600	Boone, D.R., Catenholz, R.W., Bergey, D.H., Garrity, G.M., Staley, J.T. (2001). Bergey’s manual of systematic bacteriology. East Lansing, MI:Springer.
Sphingomonas wittichii	B	PROTEOBACTERIA-ALPHA		1		Chemorganoheterotroph	Motile	NonSp			7						0		Boone, D.R., Catenholz, R.W., Bergey, D.H., Garrity, G.M., Staley, J.T. (2001). Bergey’s manual of systematic bacteriology. East Lansing, MI :Springer.;
Sphingopyxis alaskensis	B	PROTEOBACTERIA-ALPHA		1	Oligotroph	Chemorganoheterotroph					7						3.5		Boone, D.R., Catenholz, R.W., Bergey, D.H., Garrity, G.M., Staley, J.T. (2001). Bergey’s manual of systematic bacteriology. East Lansing, MI :Springer.;
Staphylococcus aureus aureus	B	FIRMICUTES		1		Chemorganoheterotroph	Nonmotile	NonSp				30	37	33.5				24	Couturier, E., & Rocha, E.P.C.(2006). Replication-associated gene dosage effects shape the genomes of fast-growing bacteria but only for transcription and translation genes. Molecular Microbiology, 59(5), 1506-1518
Staphylococcus epidermidis	B	FIRMICUTES		1		Chemorganoheterotroph	Nonmotile	NonSp				30	37	33.5				48	Couturier, E., & Rocha, E.P.C.(2006). Replication-associated gene dosage effects shape the genomes of fast-growing bacteria but only for transcription and translation genes. Molecular Microbiology, 59(5), 1506-1518
Staphylococcus haemolyticus	B	FIRMICUTES		1		Chemorganoheterotroph	Nonmotile	NonSp				30	37	33.5
Staphylococcus saprophyticus saprophyticus	B	FIRMICUTES		1		Chemorganoheterotroph	Nonmotile	NonSp
Streptococcus agalactiae	B	FIRMICUTES		1		Chemorganoheterotroph	Nonmotile	NonSp						37				108	Couturier, E., & Rocha, E.P.C.(2006). Replication-associated gene dosage effects shape the genomes of fast-growing bacteria but only for transcription and translation genes. Molecular Microbiology, 59(5), 1506-1518
Streptococcus gordonii	B	FIRMICUTES		1		Chemorganoheterotroph	Nonmotile	NonSp						37
Streptococcus mutans	B	FIRMICUTES		1		Chemorganoheterotroph	Nonmotile	NonSp						37				45
Streptococcus pneumoniae	B	FIRMICUTES		1		Chemorganoheterotroph	Nonmotile	NonSp				30	35	32.5				30	Couturier, E., & Rocha, E.P.C.(2006). Replication-associated gene dosage effects shape the genomes of fast-growing bacteria but only for transcription and translation genes. Molecular Microbiology, 59(5), 1506-1518
Streptococcus pyogenes	B	FIRMICUTES		1		Chemorganoheterotroph		NonSp										24	Couturier, E., & Rocha, E.P.C.(2006). Replication-associated gene dosage effects shape the genomes of fast-growing bacteria but only for transcription and translation genes. Molecular Microbiology, 59(5), 1506-1518
Streptococcus sanguinis	B	FIRMICUTES		1		Chemorganoheterotroph	Nonmotile	NonSp
Streptococcus suis	B	FIRMICUTES		1		Chemorganoheterotroph	Nonmotile	NonSp						37
Streptococcus thermophilus	B	FIRMICUTES	mild Thermophile;	1		Chemorganoheterotroph	Nonmotile	NonSp			7	35	48	45			0.8	25.8	Radke-Mitchell LC, Sandine WE (1986) Influence of Temperature on Associative Growth of Streptococcus thermophilus and Lactobacillus bulgaricus. Journal of Dairy Science, 69(10):2558-2568 ; Couturier, E., & Rocha, E.P.C.(2006). Replication-associated gene dosage effects shape the genomes of fast-growing bacteria but only for transcription and translation genes. Molecular Microbiology, 59(5), 1506-…
Streptomyces avermitilis	B	ACTINOBACTERIA		1		Chemorganoheterotroph	Nonmotile	Sp				25	35	30
Streptomyces coelicolor	B	ACTINOBACTERIA		1		Chemorganoheterotroph	Nonmotile	Sp				25	35	30				132	Couturier, E., & Rocha, E.P.C.(2006). Replication-associated gene dosage effects shape the genomes of fast-growing bacteria but only for transcription and translation genes. Molecular Microbiology, 59(5), 1506-1518
Sulfurovum sp	B	PROTEOBACTERIA-EPSILON	barophile: deep sea hydrothermal vent 1532 m depth; maybe psychrotolerant	153.2		Chemolithoautotroph	Nonmotile					10	37	33			3.5
Symbiobacterium thermophilum	B	FIRMICUTES	thermophile	1		Chemorganoheterotroph	Nonmotile	NonSp			7.5	45	65	60				252	Ueda K, Yamashita A, Ishikawa J, Shimada M, Watsuji T, Morimura K, Ikeda H, Hattori M, Beppu T (2004) Genome sequence of Symbiobacterium thermophilum, an uncultivable bacterium that depends on microbial commensalism. Nucleic Acids Research, 32(16):4937–4944; Ohno M, Shiratori H, Park MJ, Saitoh Y, Kumon Y, Yamashita N, Hirata A, Nishida H, Ueda K, Beppu T. (2000) Symbiobacterium thermophilum gen.…
Synechococcus elongatus	B	CYANOBACTERIA		1		photoautotroph	Motile										0
Synechococcus sp. WH 8102	B	CYANOBACTERIA		1		photoautotroph												360	Couturier, E., & Rocha, E.P.C.(2006). Replication-associated gene dosage effects shape the genomes of fast-growing bacteria but only for transcription and translation genes. Molecular Microbiology, 59(5), 1506-1518
Synechocystis sp.	B	CYANOBACTERIA		1		photoautotroph	Motile										0
Syntrophobacter fumaroxidans	B	PROTEOBACTERIA-DELTA		1		Chemorganoheterotroph	Nonmotile	NonSp	6	8	7	35	37	36			0	1380	Boone, D.R., Catenholz, R.W., Bergey, D.H., Garrity, G.M., Staley, J.T. (2001). Bergey’s manual of systematic bacteriology. (East Lansing, MI):Springer.
Syntrophomonas wolfei	B	FIRMICUTES		1		Chemorganoheterotroph	Motile
Syntrophus aciditrophicus	B	PROTEOBACTERIA-DELTA	maybe psychrotolerant	1		Chemorganoheterotroph	Nonmotile	NonSp	6.5	7.5	7.25	10	42	37			0		Boone, D.R., Catenholz, R.W., Bergey, D.H., Garrity, G.M., Staley, J.T. (2001). Bergey’s manual of systematic bacteriology. East Lansing, MI :Springer.;
Thermoanaerobacter tengcongensis	B	FIRMICUTES	thermophile	1		Chemorganoheterotroph	Motile	NonSp	5.5	9	7.25	50	80	75	0	2.5	1.25	66	Xue Y, Xu Y, Liu Y, Ma Y, Zhou P (2001) Thermoanaerobacter tengcongensis sp. nov., a novel anaerobic, saccharolytic, thermophilic bacterium isolated from a hot spring in Tengcong, China. International Journal of Systematic and Evolutionary Microbiology, 51:1335–1341; Couturier, E., & Rocha, E.P.C.(2006). Replication-associated gene dosage effects shape the genomes of fast-growing bacteria but onl…
Thermobifida fusca	B	ACTINOBACTERIA	thermophile	1		Chemorganoheterotroph	Nonmotile	Sp				50	55	52.5
Thermosipho melanesiensis	B	THERMOTOGAE	barophile between 1832 and 1887 metres , halotolerant	186		Chemorganoheterotroph		NonSp	4.5	8.5	6.5	50	75	70	1	6	3.5	110	Antoine E, Cilia V, Meunier JR, Guezennec J, Lesongeur F, Barbier G (1997) Thermosipho melanesiensis sp. nov., a New Thermophilic Anaerobic Bacterium Belonging to the Order Thermotogales, Isolated from Deep-Sea Hydrothermal Vents in the Southwestern Pacific Ocean. International Journal of Systematic Bacteriology, 47(4):1118–1123
Thermosynechococcus elongatus	B	CYANOBACTERIA	thermophile	1		photoautotroph		NonSp						55
Thermotoga lettingae	B	THERMOTOGAE	thermophile	1		Chemorganoheterotroph	Motile	NonSp	5.5	9	7	50	75	65	0	3	1.5	240	Balk M, Weijma J, Stams AJM (2002) Thermotoga lettingae sp. nov., a novel thermophilic, methanol-degrading bacterium isolated from a thermophilic anaerobic reactor. International Journal of Systematic and Evolutionary Microbiology, 52:1361–1368
Thermotoga maritima	B	THERMOTOGAE	thermophile	1		Chemorganoheterotroph	Motile	NonSp						80			3.5	72	Couturier, E., & Rocha, E.P.C.(2006). Replication-associated gene dosage effects shape the genomes of fast-growing bacteria but only for transcription and translation genes. Molecular Microbiology, 59(5), 1506-1518; GOLD
Thermotoga petrophila	B	THERMOTOGAE	thermophile, halotolerant	1		Chemorganoheterotroph	Motile	NonSp	5.2	9	7	47	88	80	0.1	5.5	2.8		Takahata Y, Nishijima M, Hoaki T, Maruyama T (2001) Thermotoga petrophila sp. nov. and Thermotoga naphthophila sp. nov., two hyperthermophilic bacteria from the Kubiki oil reservoir in Niigata, Japan. International Journal of Systematic and Evolutionary Microbiology 51:1901–1909
Thermus thermophilus	B	deinococcus-thermus	barophile 2000 m extremely thermophilic, halotolerant	200		Chemorganoheterotroph	Nonmotile	NonSp			8	50	80	75	0	4	2	150	Couturier, E., & Rocha, E.P.C.(2006). Replication-associated gene dosage effects shape the genomes of fast-growing bacteria but only for transcription and translation genes. Molecular Microbiology, 59(5), 1506-1518; Marteinsson VT, Birrien JL, Raguénès G, da Costa MS, Prieur D. (1999) Isolation and characterization of Thermus thermophilus Gy1211 from a deep-sea hydrothermal vent. Extremophiles, 3…
Thiobacillus denitrificans	B	PROTEOBACTERIA-BETA		1		Chemolithoautotroph	Motile		6.8	7.4	7.1	15	45	30	0	3	1.5		Moon HS, Ahn K-H, Lee S, Nam K, Kim JY (2004) Use of autotrophic sulfur-oxidizers to remove nitrate from bank filtrate in a permeable reactive barrier system. Environmental Pollution 129:499–507; Sublette KL (1987) Oxidation of Hydrogen Sulfide by Thiobacillus denitrificans: DesuIfurization of Natural Gas. Biotechnology and Bioengineering XXIX:249-257; Kelly DP, Wood AP (2000) Confirmation of Thi…
Thiomicrospira crunogena	B	PROTEOBACTERIA-GAMMA	barophile deep sea >=200 m but below 400 atm, psychrotolerant; growth rate o.8 1/h	200		Chemolithoautotroph	Motile		5	8.5	7.75	4	38.5	30	0.3	3	1.65	75	Jannasch, H.W., Wirsen, C.O., Nelson, D.C., & Robertson, L.A.(1985). Thiomicrospira crunogena sp. nov., a Colorless, Sulfur-Oxidizing Bacterium from a Deep-sea Hydrothermal Vent. INTERNATIONAL JOURNALOF SYSTEMATIC BACTERIOLOGY, 35(4), 422-424.
Thiomicrospira denitrificans	B	PROTEOBACTERIA-EPSILON		1		Chemolithoautotroph												1000
Treponema denticola	B	SPIROCHAETES		1		Chemorganoheterotroph	Motile	NonSp	6.5	8	7.25	30	42	36				300	Couturier, E., & Rocha, E.P.C.(2006). Replication-associated gene dosage effects shape the genomes of fast-growing bacteria but only for transcription and translation genes. Molecular Microbiology, 59(5), 1506-1518; GOLD
Treponema pallidum pallidum	B	SPIROCHAETES		1		Chemorganoheterotroph	Motile	NonSp			7			34			0.8	1980	Couturier, E., & Rocha, E.P.C.(2006). Replication-associated gene dosage effects shape the genomes of fast-growing bacteria but only for transcription and translation genes. Molecular Microbiology, 59(5), 1506-1518; GOLD
Trichodesmium erythraeum	B	CYANOBACTERIA	, halotolerant	1	Oligotroph	photoautotroph	Motile							27	1.9	4	3.5		Breitbarth, E., Oschlies, A., & LaRoche, J.(2006). Physiological constraints on the global distribution of Trichodesmium – effect of temperature on diazotrophy.Biogeosciences Discuss, 3, 779-801.
Tropheryma whipplei	B	ACTINOBACTERIA		1		Chemorganoheterotroph	Nonmotile				7			37				5760	La Scola B, Fenollar F, Fournier P-E, Altwegg M, Mallet M-N, Raoult D (2001) Description of Tropheryma whipplei gen. nov., sp. nov., the Whipple’s disease bacillus. International Journal of Systematic and Evolutionary Microbiology, 51:1471–1479
Ureaplasma urealyticum (parvum)	B	FIRMICUTES		1		Chemorganoheterotroph	Nonmotile				6.25			37				54	Couturier, E., & Rocha, E.P.C.(2006). Replication-associated gene dosage effects shape the genomes of fast-growing bacteria but only for transcription and translation genes. Molecular Microbiology, 59(5), 1506-1518
Verminephrobacter eiseniae	B	PROTEOBACTERIA-BETA		1		Chemorganoheterotroph													Pinel, Nicolas, Davidson, S.K.,& Stahl, D.A.(2008). Verminephrobacter eiseniae gen. nov., sp. nov., a nephridial symbiont of the earthworm Eisenia foetida (Savigny).International Journal of Systematic and Evolutionary Microbiology, 58, 2147-2157.
Vibrio cholerae	B	PROTEOBACTERIA-GAMMA		1		Chemorganoheterotroph	Motile	NonSp			7	20	37	30	0	3	0.8	71	M Vital, HP Fuchslin, F Hammes, T Egli (2007) Growth of Vibrio cholerae O1 Ogawa Eltor in freshwater. Microbiology 153:1993–2001; Boone, D.R., Catenholz, R.W., Bergey, D.H., Garrity, G.M., Staley, J.T. (2001). Bergey’s manual of systematic bacteriology. (East Lansing, MI):Springer.
Vibrio fischeri	B	PROTEOBACTERIA-GAMMA	maybe psychrotolerant, halotolerant	1		Chemorganoheterotroph	Motile	NonSp				12	32	30	0.5	6.5	3.5	30	Boone, D.R., Catenholz, R.W., Bergey, D.H., Garrity, G.M., Staley, J.T. (2001). Bergey’s manual of systematic bacteriology. (East Lansing, MI):Springer; Dunlap PV, Kita-Tsukamoto K, Waterbury JB, Callahan SM (1995) Isolation and characterization of a visibly luminous variant of Vibrio fischeri strain ES114 from the sepiolid squid Euprymna scolopes. Arch Microbiol, 164:194–202; Soto W, Gutierrez J…
Vibrio harveyi	B	PROTEOBACTERIA-GAMMA		1		Chemorganoheterotroph	Motile	NonSp				20	30	25			3.5	60	Nackerdien ZE, Keynan A, Bassler BL, Lederberg J, Thaler DS (2008) Quorum Sensing Influences Vibrio harveyi Growth Rates in a Manner Not Fully Accounted For by the Marker Effect of Bioluminescence. PLOS One 3(2):e1671; Boone, D.R., Catenholz, R.W., Bergey, D.H., Garrity, G.M., Staley, J.T. (2001). Bergey’s manual of systematic bacteriology. (East Lansing, MI):Springer.
Vibrio parahaemolyticus	B	PROTEOBACTERIA-GAMMA		1		Chemorganoheterotroph	Motile	NonSp				20	30	25			0.8	12	Couturier, E., & Rocha, E.P.C.(2006). Replication-associated gene dosage effects shape the genomes of fast-growing bacteria but only for transcription and translation genes. Molecular Microbiology, 59(5), 1506-1518; Hsu W-Y, Wei C-I, Tamplin ML (1998) Enhanced Broth Media for Selective Growth of Vibrio vulnificus. Applied and Environmental Microbiology, 64(7):2701–2704; Couturier, E., & Rocha, E.…
Vibrio vulnificus	B	PROTEOBACTERIA-GAMMA	moderate Halophile b/c numbers increase with salinity; maybe psychrotolerant	1		Chemorganoheterotroph	Motile	NonSp	7	8.5	7.75	8		35	1	4	0.8	9.6	MA Randa, MF Polz, E Lim (2004) Effects of Temperature and Salinity on Vibrio vulnificus Population Dynamics as Assessed by Quantitative PCR Appl Environ Microbiol, 70(9):5469–5476.
Wigglesworthia (Glossina) glossinidia (brevipalpis)	B	PROTEOBACTERIA-GAMMA		1		Chemorganoheterotroph		NonSp
Wolbachia endosymbiont of Drosophila melanogaster	B	PROTEOBACTERIA-ALPHA		1		Chemorganoheterotroph		NonSp										840	Couturier, E., & Rocha, E.P.C.(2006). Replication-associated gene dosage effects shape the genomes of fast-growing bacteria but only for transcription and translation genes. Molecular Microbiology, 59(5), 1506-1518
Wolinella succinogenes	B	PROTEOBACTERIA-EPSILON		1		Chemorganoheterotroph	Motile	NonSp			7			37			0.8	60	Boone, D.R., Catenholz, R.W., Bergey, D.H., Garrity, G.M., Staley, J.T. (2001). Bergey’s manual of systematic bacteriology. (East Lansing, MI):Springer; Couturier, E., & Rocha, E.P.C.(2006). Replication-associated gene dosage effects shape the genomes of fast-growing bacteria but only for transcription and translation genes. Molecular Microbiology, 59(5), 1506-1518
Xanthobacter autotrophicus	B	PROTEOBACTERIA-ALPHA		1		Chemorganoheterotroph	Motile		5.8	9	7.4	25	30	27.5				405	Boone, D.R., Catenholz, R.W., Bergey, D.H., Garrity, G.M., Staley, J.T. (2001). Bergey’s manual of systematic bacteriology. East Lansing, MI :Springer.;
Xanthomonas axonopodis pv. citri	B	PROTEOBACTERIA-GAMMA		1		Chemorganoheterotroph	Motile						37	27.5	0	1	0.5	420	Boone, D.R., Catenholz, R.W., Bergey, D.H., Garrity, G.M., Staley, J.T. (2001). Bergey’s manual of systematic bacteriology. (East Lansing, MI):Springer; Couturier, E., & Rocha, E.P.C.(2006). Replication-associated gene dosage effects shape the genomes of fast-growing bacteria but only for transcription and translation genes. Molecular Microbiology, 59(5), 1506-1518
Xanthomonas campestris campestris	B	PROTEOBACTERIA-GAMMA	, halotolerant	1		Chemorganoheterotroph	Motile						39	27.5	0	5	2.5	180	Boone, D.R., Catenholz, R.W., Bergey, D.H., Garrity, G.M., Staley, J.T. (2001). Bergey’s manual of systematic bacteriology. (East Lansing, MI):Springer; Couturier, E., & Rocha, E.P.C.(2006). Replication-associated gene dosage effects shape the genomes of fast-growing bacteria but only for transcription and translation genes. Molecular Microbiology, 59(5), 1506-1518
Xanthomonas oryzae pv. oryzae	B	PROTEOBACTERIA-GAMMA		1		Chemorganoheterotroph	Motile											120
Xylella fastidiosa CVC	B	PROTEOBACTERIA-GAMMA		1		Chemorganoheterotroph	Nonmotile	NonSp	6.5	6.9	7	26	28	27				5760	Souza L, Wulff NA, Gaurivaud P, Mariano AG, Virgilio A, Azevedo JL, Monterio PB (2006) Disruption of Xylella fastidiosa CVC gumB and gumF genes affects biofilm formation without a detectable influence on exopolysaccharide production. FEMS Microbiology Letters, 257(2):236-247; Boone, D.R., Catenholz, R.W., Bergey, D.H., Garrity, G.M., Staley, J.T. (2001). Bergey’s manual of systematic bacteriology…
Yersinia enterocolitica	B	PROTEOBACTERIA-GAMMA		1		Chemorganoheterotroph	Motile					28	30	29
Yersinia pestis Orientalis	B	PROTEOBACTERIA-GAMMA		1		Chemorganoheterotroph	Motile				7	22	35	28.5			0.8	75	GOLD, Boone, D.R., Catenholz, R.W., Bergey, D.H., Garrity, G.M., Staley, J.T. (2001). Bergey’s manual of systematic bacteriology. (East Lansing, MI):Springer; Couturier, E., & Rocha, E.P.C.(2006). Replication-associated gene dosage effects shape the genomes of fast-growing bacteria but only for transcription and translation genes. Molecular Microbiology, 59(5), 1506-1518
Yersinia pseudotuberculosis	B	PROTEOBACTERIA-GAMMA		1		Chemorganoheterotroph	Motile				7	22	35	28.5			0.8	30	Boone, D.R., Catenholz, R.W., Bergey, D.H., Garrity, G.M., Staley, J.T. (2001). Bergey’s manual of systematic bacteriology. (East Lansing, MI):Springer; Couturier, E., & Rocha, E.P.C.(2006). Replication-associated gene dosage effects shape the genomes of fast-growing bacteria but only for transcription and translation genes. Molecular Microbiology, 59(5), 1506-1518
Zymomonas mobilis mobilis	B	PROTEOBACTERIA-ALPHA		1		Chemorganoheterotroph	Motile	NonSp				25	30	27.5					Boone, D.R., Catenholz, R.W., Bergey, D.H., Garrity, G.M., Staley, J.T. (2001). Bergey’s manual of systematic bacteriology. East Lansing, MI :Springer.;
